# Supplementary material for: Optimizing tobacco quality and yield through the scientific application of organic-inorganic fertilizer in China: a meta-analysis
Source: Front Plant Sci. 2024 Dec 20;15:1500544. doi: 10.3389/fpls.2024.1500544 (PMC11697594; doi:10.3389/fpls.2024.1500544)
Supplement: Supplementary file 1 [file Table1.xlsx]

## Sheet: Sheet1
Ref.Num	Reference	Author & Year	Region	PS	AAS/h	AAT/℃	AAP/mm	TV	PD/hm2	pH	OMC g/kg	AN mg/kg	AP mg/kg	AK mg/kg	Organic nitrogen ratio/%
1	不同有机肥对土壤微生物和烟叶产质量的影响	Xuchuan Zheng et al., 2016	Chongqing	S	1484	17.7	1243	K326	15000	5.72	30.5	172.01	58.52	170	25
1	不同有机肥对土壤微生物和烟叶产质量的影响	Xuchuan Zheng et al., 2016	Chongqing	S	1485	17.7	1243	K326	15000	5.72	30.5	172.01	58.52	170	9
1	不同有机肥对土壤微生物和烟叶产质量的影响	Xuchuan Zheng et al., 2016	Chongqing	S	1486	17.7	1243	K326	15000	5.72	30.5	172.01	58.52	170	7.34
2	氨基酸有机肥对植烟土壤及烤烟生长的影响	Xiaobin Han et al., 2016	Chongqing	S	None	17.5	1104.2	Y85	None	6.38	44.11	150.5	9.8	296.6	None
2	氨基酸有机肥对植烟土壤及烤烟生长的影响	Xiaobin Han et al., 2016	Chongqing	S	None	17.5	1104.2	Y85	None	6.38	44.11	150.5	9.8	296.6	None
3	保山有机无机肥配施对烟叶产、质量及主要致香物质的影响	Jie Tian, 2010	Baoshan	S	None	17.6	883.2	K326	14583	7.9	16.01	105.3	26.63	340.43	7
3	保山有机无机肥配施对烟叶产、质量及主要致香物质的影响	Jie Tian, 2010	Baoshan	S	None	17.6	883.2	K326	14583	7.9	16.01	105.3	26.63	340.43	14
3	保山有机无机肥配施对烟叶产、质量及主要致香物质的影响	Jie Tian, 2010	Baoshan	S	None	17.6	883.2	K326	14583	7.9	16.01	105.3	26.63	340.43	21
4	饼肥不同施用量对烤烟生长及主要化学成分的影响	Benkui Tan et al., 2010	Yichang	S	1682.8	15.3	1150	K326	12000	6	23.9	105	8.8	165	25
4	饼肥不同施用量对烤烟生长及主要化学成分的影响	Benkui Tan et al., 2010	Yichang	S	1682.8	15.3	1150	K326	12000	6	23.9	105	8.8	165	50
4	饼肥不同施用量对烤烟生长及主要化学成分的影响	Benkui Tan et al., 2010	Yichang	S	1682.8	15.3	1150	K326	12000	6	23.9	105	8.8	165	75
4	饼肥不同施用量对烤烟生长及主要化学成分的影响	Benkui Tan et al., 2010	Yichang	S	1682.8	15.3	1150	K326	12000	6	23.9	105	8.8	165	100
5	不同比例有机肥与化肥配施对烤烟生长及产质量的影响	Bing Liang et al., 2017	Mile	S	2131.4	18.8	835.4	K326	None	None	None	100	None	None	25
5	不同比例有机肥与化肥配施对烤烟生长及产质量的影响	Bing Liang et al., 2017	Mile	S	2131.4	18.8	835.4	K326	None	None	None	100	None	None	50
5	不同比例有机肥与化肥配施对烤烟生长及产质量的影响	Bing Liang et al., 2017	Mile	S	2131.4	18.8	835.4	K326	None	None	None	100	None	None	75
5	不同比例有机肥与化肥配施对烤烟生长及产质量的影响	Bing Liang et al., 2017	Mile	S	2131.4	18.8	835.4	K326	None	None	None	100	None	None	100
6	不同肥料处理对烟田供肥特性及烤烟产质量的影响	Lin Wang et al., 2011	Baoshan	S	None	15.5	966.5	K326	None	6.7	12.8	103	12.2	128	100
6	不同肥料处理对烟田供肥特性及烤烟产质量的影响	Lin Wang et al., 2011	Baoshan	S	None	15.5	966.5	K326	None	6.7	12.8	103	12.2	128	None
7	不同肥料配施对烤烟生长发育及产质量的影响	Tailu Fu et al., 2017	Chongqing	S	1484	17.7	1243	Y87	20690	None	None	None	None	None	14
7	不同肥料配施对烤烟生长发育及产质量的影响	Tailu Fu et al., 2017	Chongqing	S	1485	17.7	1243	Y87	20690	None	None	None	None	None	None
7	不同肥料配施对烤烟生长发育及产质量的影响	Tailu Fu et al., 2017	Chongqing	S	1486	17.7	1243	Y87	20690	None	None	None	None	None	None
8	不同类型有机肥对烟叶产量、质量的影响	Zhaojun Wu et al., 2016	Guangyuan	S	1328.3	15.4	1039.4	Y97	None	None	None	None	None	None	None
8	不同类型有机肥对烟叶产量、质量的影响	Zhaojun Wu et al., 2016	Guangyuan	S	1328.3	15.4	1039.4	Y97	None	None	None	None	None	None	None
8	不同类型有机肥对烟叶产量、质量的影响	Zhaojun Wu et al., 2016	Guangyuan	S	1328.3	15.4	1039.4	Y97	None	None	None	None	None	None	None
8	不同类型有机肥对烟叶产量、质量的影响	Zhaojun Wu et al., 2016	Guangyuan	S	1328.3	15.4	1039.4	Y97	None	None	None	None	None	None	None
8	不同类型有机肥对烟叶产量、质量的影响	Zhaojun Wu et al., 2016	Guangyuan	S	1328.3	15.4	1039.4	Y97	None	None	None	None	None	None	None
8	不同类型有机肥对烟叶产量、质量的影响	Zhaojun Wu et al., 2016	Guangyuan	S	1328.3	15.4	1039.4	Y97	None	None	None	None	None	None	None
9	不同配方有机肥与氮用量配比对烤烟产质量影响的研究	Zikang Xiao, 2014	Jian	S	1762.3	18	1627.3	K326	16667	5.15	31.86	162.8	32.6	93.2	35.15
9	不同配方有机肥与氮用量配比对烤烟产质量影响的研究	Zikang Xiao, 2014	Jian	S	1762.3	18	1627.3	K326	16667	5.15	31.86	162.8	32.6	93.2	35.15
9	不同配方有机肥与氮用量配比对烤烟产质量影响的研究	Zikang Xiao, 2014	Jian	S	1762.3	18	1627.3	K326	16667	5.15	31.86	162.8	32.6	93.2	35.15
9	不同配方有机肥与氮用量配比对烤烟产质量影响的研究	Zikang Xiao, 2014	Jian	S	1762.3	18	1627.3	K326	16667	5.15	31.86	162.8	32.6	93.2	50.15
9	不同配方有机肥与氮用量配比对烤烟产质量影响的研究	Zikang Xiao, 2014	Jian	S	1762.3	18	1627.3	K326	16667	5.15	31.86	162.8	32.6	93.2	50.15
9	不同配方有机肥与氮用量配比对烤烟产质量影响的研究	Zikang Xiao, 2014	Jian	S	1762.3	18	1627.3	K326	16667	5.15	31.86	162.8	32.6	93.2	50.15
9	不同配方有机肥与氮用量配比对烤烟产质量影响的研究	Zikang Xiao, 2014	Jian	S	1762.3	18	1627.3	K326	16667	5.15	31.86	162.8	32.6	93.2	65.5
9	不同配方有机肥与氮用量配比对烤烟产质量影响的研究	Zikang Xiao, 2014	Jian	S	1762.3	18	1627.3	K326	16667	5.15	31.86	162.8	32.6	93.2	65.5
9	不同配方有机肥与氮用量配比对烤烟产质量影响的研究	Zikang Xiao, 2014	Jian	S	1762.3	18	1627.3	K326	16667	5.15	31.86	162.8	32.6	93.2	65.5
10	不同品种和有机肥对石门烤烟生长发育和产质量的影响	Gang Hu, 2014	Changde	S	1646.9	16.7	1540	Y87	None	None	27.82	127.52	8.75	195.68	100
10	不同品种和有机肥对石门烤烟生长发育和产质量的影响	Gang Hu, 2014	Changde	S	1646.9	16.7	1540	Y87	None	None	27.82	127.52	8.75	195.68	50
10	不同品种和有机肥对石门烤烟生长发育和产质量的影响	Gang Hu, 2014	Changde	S	1646.9	16.7	1540	Y87	None	None	27.82	127.52	8.75	195.68	50
11	不同品种有机肥对烤烟产量和品质的影响	Xueqin Liu et al., 2013	Chongqing	S	1646.9	15	1100	Y85	None	None	17.63	113.2	21.83	195.18	20
11	不同品种有机肥对烤烟产量和品质的影响	Xueqin Liu et al., 2013	Chongqing	S	1646.9	15	1100	Y85	None	None	17.63	113.2	21.83	195.18	20
11	不同品种有机肥对烤烟产量和品质的影响	Xueqin Liu et al., 2013	Chongqing	S	1646.9	15	1100	Y85	None	None	17.63	113.2	21.83	195.18	20
11	不同品种有机肥对烤烟产量和品质的影响	Xueqin Liu et al., 2013	Chongqing	S	1646.9	15	1100	Y85	None	None	17.63	113.2	21.83	195.18	20
11	不同品种有机肥对烤烟产量和品质的影响	Xueqin Liu et al., 2013	Chongqing	S	1646.9	15	1100	Y85	None	None	17.63	113.2	21.83	195.18	20
12	不同商品有机肥对烤烟生长发育及产质量的影响	Ke Yi et al., 2018	Liuyang	S	1516.7	17.4	1680	K326	None	None	None	None	None	None	None
12	不同商品有机肥对烤烟生长发育及产质量的影响	Ke Yi et al., 2018	Liuyang	S	1516.7	17.4	1680	K326	None	None	None	None	None	None	None
12	不同商品有机肥对烤烟生长发育及产质量的影响	Ke Yi et al., 2018	Liuyang	S	1516.7	17.4	1680	K326	None	None	None	None	None	None	None
12	不同商品有机肥对烤烟生长发育及产质量的影响	Ke Yi et al., 2018	Liuyang	S	1516.7	17.4	1680	K326	None	None	None	None	None	None	None
13	不同生物钾肥用量对百色植烟土壤养分和烤烟产质量的影响	Zhong Wei et al., 2018	Baise	S	1500	19.3	1636.3	Y85	None	6.98	50.93	198	58	113	None
13	不同生物钾肥用量对百色植烟土壤养分和烤烟产质量的影响	Zhong Wei et al., 2018	Baise	S	1500	19.3	1636.3	Y85	None	6.98	50.93	198	58	113	None
13	不同生物钾肥用量对百色植烟土壤养分和烤烟产质量的影响	Zhong Wei et al., 2018	Baise	S	1500	19.3	1636.3	Y85	None	6.98	50.93	198	58	113	None
13	不同生物钾肥用量对百色植烟土壤养分和烤烟产质量的影响	Zhong Wei et al., 2018	Baise	S	1500	19.3	1636.3	Y85	None	6.98	50.93	198	58	113	None
14	不同生物有机肥对烤烟生长发育及产质量的影响	Heli Shi et al., 2018	Enshi	S	1300	16	1450	Y87	None	7.11	50.93	120.63	25.74	218.8	30
14	不同生物有机肥对烤烟生长发育及产质量的影响	Heli Shi et al., 2018	Enshi	S	1300	16	1450	Y87	None	7.11	50.93	120.63	25.74	218.8	30
14	不同生物有机肥对烤烟生长发育及产质量的影响	Heli Shi et al., 2018	Enshi	S	1300	16	1450	Y87	None	7.11	50.93	120.63	25.74	218.8	30
14	不同生物有机肥对烤烟生长发育及产质量的影响	Heli Shi et al., 2018	Enshi	S	1300	16	1450	Y87	None	7.11	50.93	120.63	25.74	218.8	30
14	不同生物有机肥对烤烟生长发育及产质量的影响	Heli Shi et al., 2018	Enshi	S	1300	16	1450	Y87	None	7.11	50.93	120.63	25.74	218.8	30
14	不同生物有机肥对烤烟生长发育及产质量的影响	Heli Shi et al., 2018	Enshi	S	1300	16	1450	Y87	None	7.11	50.93	120.63	25.74	218.8	30
15	不同施肥处理对烤烟翠碧一号生长发育与产质量的影响	Long Huang, 2019	Sanming	S	1788.6	18	1800	BC1	None	5	15	76.79	21.17	20.2	None
15	不同施肥处理对烤烟翠碧一号生长发育与产质量的影响	Long Huang, 2019	Sanming	S	1788.6	18	1800	BC1	None	5	15	76.79	21.17	20.2	None
15	不同施肥处理对烤烟翠碧一号生长发育与产质量的影响	Long Huang, 2019	Sanming	S	1788.6	18	1800	BC1	None	5	15	76.79	21.17	20.2	None
15	不同施肥处理对烤烟翠碧一号生长发育与产质量的影响	Long Huang, 2019	Sanming	S	1788.6	18	1800	BC1	None	5	15	76.79	21.17	20.2	None
16	不同施肥配方对烤烟生长及产质量的影响	Hongguangg Li et al., 2015	Mile	S	2131.4	18.8	835.4	Y97	None	6.41	24	76.9	11.9	146	100
16	不同施肥配方对烤烟生长及产质量的影响	Hongguangg Li et al., 2015	Mile	S	2131.4	18.8	835.4	Y97	None	6.41	24	76.9	11.9	146	100
16	不同施肥配方对烤烟生长及产质量的影响	Hongguangg Li et al., 2015	Mile	S	2131.4	18.8	835.4	Y97	None	6.41	24	76.9	11.9	146	50
16	不同施肥配方对烤烟生长及产质量的影响	Hongguangg Li et al., 2015	Mile	S	2131.4	18.8	835.4	Y97	None	6.41	24	76.9	11.9	146	50
17	不同碳氮比有机肥对烤烟生长和土壤肥力的影响	Liuqing Yang et al., 2011	Chongqing	S	None	16.4	1132	Y85	15000	4.82	23.35	136.7	1.01	170	0.33
17	不同碳氮比有机肥对烤烟生长和土壤肥力的影响	Liuqing Yang et al., 2011	Chongqing	S	None	16.4	1132	Y85	15000	4.82	23.35	136.7	1.01	170	0.366
17	不同碳氮比有机肥对烤烟生长和土壤肥力的影响	Liuqing Yang et al., 2011	Chongqing	S	None	16.4	1132	Y85	15000	4.82	23.35	136.7	1.01	170	0.1254
17	不同碳氮比有机肥对烤烟生长和土壤肥力的影响	Liuqing Yang et al., 2011	Chongqing	S	None	16.4	1132	Y85	15000	4.82	23.35	136.7	1.01	170	0.1188
17	不同碳氮比有机肥对烤烟生长和土壤肥力的影响	Liuqing Yang et al., 2011	Chongqing	S	None	16.4	1132	Y85	15000	4.82	23.35	136.7	1.01	170	0.0978
18	不同有机氮比例对吉安烤烟生长、产量和品质的影响	Xiaoyong Li et al., 2018	Jian	S	None	None	None	K326	None	5.81	19.23	136.08	20.67	67.56	15
18	不同有机氮比例对吉安烤烟生长、产量和品质的影响	Xiaoyong Li et al., 2018	Jian	S	None	None	None	K326	None	5.81	19.23	136.08	20.67	67.56	20
18	不同有机氮比例对吉安烤烟生长、产量和品质的影响	Xiaoyong Li et al., 2018	Jian	S	None	None	None	K326	None	5.81	19.23	136.08	20.67	67.56	25
18	不同有机氮比例对吉安烤烟生长、产量和品质的影响	Xiaoyong Li et al., 2018	Jian	S	None	None	None	K326	None	5.81	19.23	136.08	20.67	67.56	30
19	不同有机肥对‘红花大金元’生长及产量产值的影响	Yang Zhang et al., 2013	Baoshan	S	None	15.5	966	HD	None	6.41	19.5	101.23	19.5	243	None
19	不同有机肥对‘红花大金元’生长及产量产值的影响	Yang Zhang et al., 2013	Baoshan	S	None	15.5	966	HD	None	6.41	19.5	101.23	19.5	243	None
19	不同有机肥对‘红花大金元’生长及产量产值的影响	Yang Zhang et al., 2013	Baoshan	S	None	15.5	966	HD	None	6.41	19.5	101.23	19.5	243	None
19	不同有机肥对‘红花大金元’生长及产量产值的影响	Yang Zhang et al., 2013	Baoshan	S	None	15.5	966	HD	None	6.41	19.5	101.23	19.5	243	None
19	不同有机肥对‘红花大金元’生长及产量产值的影响	Yang Zhang et al., 2013	Baoshan	S	None	15.5	966	HD	None	6.41	19.5	101.23	19.5	243	None
19	不同有机肥对‘红花大金元’生长及产量产值的影响	Yang Zhang et al., 2013	Baoshan	S	None	15.5	966	HD	None	6.41	19.5	101.23	19.5	243	None
19	不同有机肥对‘红花大金元’生长及产量产值的影响	Yang Zhang et al., 2013	Baoshan	S	None	15.5	966	HD	None	6.41	19.5	101.23	19.5	243	None
19	不同有机肥对‘红花大金元’生长及产量产值的影响	Yang Zhang et al., 2013	Baoshan	S	None	15.5	966	HD	None	6.41	19.5	101.23	19.5	243	None
19	不同有机肥对‘红花大金元’生长及产量产值的影响	Yang Zhang et al., 2013	Baoshan	S	None	15.5	966	HD	None	6.41	19.5	101.23	19.5	243	None
20	不同有机肥对烤烟产量和质量的影响	Yonggao Tu et al., 2008	Zunyi	S	None	16.4	1056	K326	None	5.35	29.53	114.4	20.35	139.32	None
20	不同有机肥对烤烟产量和质量的影响	Yonggao Tu et al., 2008	Zunyi	S	None	16.4	1056	K326	None	5.35	29.53	114.4	20.35	139.32	None
20	不同有机肥对烤烟产量和质量的影响	Yonggao Tu et al., 2008	Zunyi	S	None	None	1056	K326	None	5.35	29.53	114.4	20.35	139.32	None
21	不同有机肥对烤烟产质量的影响	Jinyuan Wang et al., 2016	Changsha	S	1400	None	1500	XY_3	None	5.38	26.28	None	24.08	124.6	None
21	不同有机肥对烤烟产质量的影响	Jinyuan Wang et al., 2016	Changsha	S	1400	None	1500	XY_3	None	5.38	26.28	None	24.08	124.6	None
21	不同有机肥对烤烟产质量的影响	Jinyuan Wang et al., 2016	Changsha	S	1400	None	1500	XY_3	None	5.38	26.28	None	24.08	124.6	None
22	不同有机肥对烤烟生长发育、产质量及青枯病的影响	Jianqin Xu et al., 2013	Wenshan	S	1517	17.6	1068	Y87	None	5.64	27.9	139	49.1	177.6	20
22	不同有机肥对烤烟生长发育、产质量及青枯病的影响	Jianqin Xu et al., 2013	Wenshan	S	1517	17.6	1068	Y87	None	5.64	27.9	139	49.1	177.6	20
23	不同有机肥对烤烟生长发育及烟叶产质量的影响	Shun Fu et al., 2010	Sanming	S	1723.8	17.5	1650	K326	16500	None	None	None	None	None	None
23	不同有机肥对烤烟生长发育及烟叶产质量的影响	Shun Fu et al., 2010	Sanming	S	1723.8	17.5	1650	K326	16500	None	None	None	None	None	None
24	不同有机肥对烤烟养分吸收及化肥利用率的影响	Jianqun Song et al., 2015	Wenshan	S	1517	17.6	1068	Y87	None	6.5	31.9	138.2	44.21	492	None
24	不同有机肥对烤烟养分吸收及化肥利用率的影响	Jianqun Song et al., 2015	Wenshan	S	1517	17.6	1068	Y87	None	6.5	31.9	138.2	44.21	492	20
24	不同有机肥对烤烟养分吸收及化肥利用率的影响	Jianqun Song et al., 2015	Wenshan	S	1517	17.6	1068	Y87	None	6.5	31.9	138.2	44.21	492	20
25	不同有机肥对烤烟云烟87生长发育及土壤肥力的影响	Jiawei Mao et al., 2016	Zhumadian	N	None	15.1	971	Y87	None	7.3	13.3	103.2	19.3	155.2	25
25	不同有机肥对烤烟云烟87生长发育及土壤肥力的影响	Jiawei Mao et al., 2016	Zhumadian	N	None	15.1	971	Y87	None	7.3	13.3	103.2	19.3	155.2	25
25	不同有机肥对烤烟云烟87生长发育及土壤肥力的影响	Jiawei Mao et al., 2016	Zhumadian	N	None	15.1	971	Y87	None	7.3	13.3	103.2	19.3	155.2	25
25	不同有机肥对烤烟云烟87生长发育及土壤肥力的影响	Jiawei Mao et al., 2016	Zhumadian	N	None	15.1	971	Y87	None	7.3	13.3	103.2	19.3	155.2	25
26	不同有机肥对烟田土壤和烟叶质量的影响	Haohao Hao et al., 2021	Zhumadian	N	2066.3	14.6	960	Z_100	15000	8.17	13.6	108	15.8	124	100
26	不同有机肥对烟田土壤和烟叶质量的影响	Haohao Hao et al., 2021	Zhumadian	N	2066.3	14.6	960	Z_100	15000	8.17	13.6	108	15.8	124	100
26	不同有机肥对烟田土壤和烟叶质量的影响	Haohao Hao et al., 2021	Zhumadian	N	2066.3	14.6	960	Z_100	15000	8.17	13.6	108	15.8	124	100
26	不同有机肥对烟田土壤和烟叶质量的影响	Haohao Hao et al., 2021	Zhumadian	N	2066.3	14.6	960	Z_100	15000	8.17	13.6	108	15.8	124	100
26	不同有机肥对烟田土壤和烟叶质量的影响	Haohao Hao et al., 2021	Zhumadian	N	2066.3	14.6	960	Z_100	15000	8.17	13.6	108	15.8	124	100
27	不同有机肥对烟田土壤微生物以及烟叶品质和产量的影响	Zhiliang Peng et al., 2009	Zhoukou	N	2252.5	None	900	Y85	16490	7.3	6.02	70.5	10.1	238.98	26
27	不同有机肥对烟田土壤微生物以及烟叶品质和产量的影响	Zhiliang Peng et al., 2009	Zhoukou	N	2252.5	None	900	Y85	16490	7.3	6.02	70.5	10.1	238.98	26
27	不同有机肥对烟田土壤微生物以及烟叶品质和产量的影响	Zhiliang Peng et al., 2009	Zhoukou	N	2252.5	None	900	Y85	16490	7.3	6.02	70.5	10.1	238.98	26
27	不同有机肥对烟田土壤微生物以及烟叶品质和产量的影响	Zhiliang Peng et al., 2009	Zhoukou	N	2252.5	None	900	Y85	16490	7.3	6.02	70.5	10.1	238.98	55
28	不同有机肥对沂水烟叶提质增香对比效果研究	Li Liu et al., 2012	Linyi	N	2314	None	793.9	Z_100	16667	None	None	None	None	None	None
28	不同有机肥对沂水烟叶提质增香对比效果研究	Li Liu et al., 2012	Linyi	N	2314	None	793.9	Z_100	16667	None	None	None	None	None	None
28	不同有机肥对沂水烟叶提质增香对比效果研究	Li Liu et al., 2012	Linyi	N	2314	None	793.9	Z_100	16667	None	None	None	None	None	None
28	不同有机肥对沂水烟叶提质增香对比效果研究	Li Liu et al., 2012	Linyi	N	2314	None	793.9	Z_100	16667	None	None	None	None	None	None
28	不同有机肥对沂水烟叶提质增香对比效果研究	Li Liu et al., 2012	Linyi	N	2314	None	793.9	Z_100	16667	None	None	None	None	None	None
28	不同有机肥对沂水烟叶提质增香对比效果研究	Li Liu et al., 2012	Linyi	N	2314	None	793.9	Z_100	16667	None	None	None	None	None	None
29	不同有机肥和化肥比例对烟叶产质量的影响	Hua Hao et al., 2021	Dali	S	2227	14.9	1051.1	K326	13888	5.56	58.82	292.6	166.46	1360.6	25
29	不同有机肥和化肥比例对烟叶产质量的影响	Hua Hao et al., 2021	Dali	S	2227	14.9	1051.1	K326	13888	5.56	58.82	292.6	166.46	1360.6	50
29	不同有机肥和化肥比例对烟叶产质量的影响	Hua Hao et al., 2021	Dali	S	2227	14.9	1051.1	K326	13888	5.56	58.82	292.6	166.46	1360.6	75
29	不同有机肥和化肥比例对烟叶产质量的影响	Hua Hao et al., 2021	Dali	S	2227	14.9	1051.1	K326	13888	5.56	58.82	292.6	166.46	1360.6	100
29	不同有机肥和化肥比例对烟叶产质量的影响	Hua Hao et al., 2021	Dali	S	2227	14.9	1051.1	K326	13888	7.35	47.72	301.4	77.58	219.8	25
29	不同有机肥和化肥比例对烟叶产质量的影响	Hua Hao et al., 2021	Dali	S	2227	14.9	1051.1	K326	13888	7.35	47.72	301.4	77.58	219.8	50
29	不同有机肥和化肥比例对烟叶产质量的影响	Hua Hao et al., 2021	Dali	S	2227	14.9	1051.1	K326	13888	7.35	47.72	301.4	77.58	219.8	75
29	不同有机肥和化肥比例对烟叶产质量的影响	Hua Hao et al., 2021	Dali	S	2227	14.9	1051.1	K326	13888	7.35	47.72	301.4	77.58	219.8	100
30	不同有机肥料对烤烟产质量的影响	Liping Wang et al., 2012	Xuancheng	S	2074	15.9	None	Y97	16500	6.2	12.2	None	20.12	20.12	None
30	不同有机肥料对烤烟产质量的影响	Liping Wang et al., 2012	Xuancheng	S	2074	15.9	None	Y97	16500	6.2	12.2	None	20.12	20.12	None
30	不同有机肥料对烤烟产质量的影响	Liping Wang et al., 2012	Xuancheng	S	2074	15.9	None	Y97	16500	6.2	12.2	None	20.12	20.12	None
31	不同有机肥料对烤烟生长、养分吸收与土壤碳氮矿化的影响	Jianming Li et al., 2020	Panzhihua	S	2745	20.4	850	Y87	16500	7.8	26.9	76.36	18.4	90	None
31	不同有机肥料对烤烟生长、养分吸收与土壤碳氮矿化的影响	Jianming Li et al., 2020	Panzhihua	S	2745	20.4	850	Y87	16500	7.8	26.9	76.36	18.4	90	None
31	不同有机肥料对烤烟生长、养分吸收与土壤碳氮矿化的影响	Jianming Li et al., 2020	Panzhihua	S	2745	20.4	850	Y87	16500	7.8	26.9	76.36	18.4	90	None
31	不同有机肥料对烤烟生长、养分吸收与土壤碳氮矿化的影响	Jianming Li et al., 2020	Panzhihua	S	2745	20.4	850	Y87	16500	7.8	26.9	76.36	18.4	90	None
32	不同有机肥配施对植烟土壤肥力及云烟105综合品质的影响	Yihong Pan et al., 2018	Xuanwei	S	2018.5	13.4	None	Y105	13500	6.15	28.73	143	11.28	108.15	10
32	不同有机肥配施对植烟土壤肥力及云烟105综合品质的影响	Yihong Pan et al., 2018	Xuanwei	S	2018.5	13.4	None	Y105	13500	6.15	28.73	143	11.28	108.15	20
32	不同有机肥配施对植烟土壤肥力及云烟105综合品质的影响	Yihong Pan et al., 2018	Xuanwei	S	2018.5	13.4	None	Y105	13500	6.15	28.73	143	11.28	108.15	30
32	不同有机肥配施对植烟土壤肥力及云烟105综合品质的影响	Yihong Pan et al., 2018	Xuanwei	S	2018.5	13.4	None	Y105	13500	6.15	28.73	143	11.28	108.15	40
32	不同有机肥配施对植烟土壤肥力及云烟105综合品质的影响	Yihong Pan et al., 2018	Xuanwei	S	2018.5	13.4	None	Y105	13500	6.15	28.73	143	11.28	108.15	10
32	不同有机肥配施对植烟土壤肥力及云烟105综合品质的影响	Yihong Pan et al., 2018	Xuanwei	S	2018.5	13.4	None	Y105	13500	6.15	28.73	143	11.28	108.15	20
32	不同有机肥配施对植烟土壤肥力及云烟105综合品质的影响	Yihong Pan et al., 2018	Xuanwei	S	2018.5	13.4	None	Y105	13500	6.15	28.73	143	11.28	108.15	30
33	不同有机肥施用量对烤烟生长发育及产质量的影响	Zhengbing Huang et al., 2015	Zunyi	S	None	16.14	1076	Y87	None	5.16	30	191.6	9.38	104.87	23
33	不同有机肥施用量对烤烟生长发育及产质量的影响	Zhengbing Huang et al., 2015	Zunyi	S	None	16.14	1076	Y87	None	5.16	30	191.6	9.38	104.87	25
33	不同有机肥施用量对烤烟生长发育及产质量的影响	Zhengbing Huang et al., 2015	Zunyi	S	None	16.14	1076	Y87	None	5.16	30	191.6	9.38	104.87	26
33	不同有机肥施用量对烤烟生长发育及产质量的影响	Zhengbing Huang et al., 2015	Zunyi	S	None	16.14	1076	Y87	None	5.16	30	191.6	9.38	104.87	28
34	不同有机肥用量对龙岸烟区烤烟产质量的影响	Wei Liang et al., 2016	Hechi	S	4422	18.9	1566.6	Y87	None	5.5	124	11	36	None	14
34	不同有机肥用量对龙岸烟区烤烟产质量的影响	Wei Liang et al., 2016	Hechi	S	4422	18.9	1566.6	Y87	None	5.5	124	11	36	None	25
34	不同有机肥用量对龙岸烟区烤烟产质量的影响	Wei Liang et al., 2016	Hechi	S	4422	18.9	1566.6	Y87	None	5.5	124	11	36	None	40
34	不同有机肥用量对龙岸烟区烤烟产质量的影响	Wei Liang et al., 2016	Hechi	S	4422	18.9	1566.6	Y87	None	5.5	124	11	36	None	50
35	不同有机肥与化肥配比对烤烟生长及产质量的影响	Shidong Xing et al., 2020	Tieling	N	2444	7.9	600	LIAO_17	None	None	None	None	None	None	None
35	不同有机肥与化肥配比对烤烟生长及产质量的影响	Shidong Xing et al., 2020	Tieling	N	2444	7.9	600	LIAO_17	None	None	None	None	None	None	None
35	不同有机肥与化肥配比对烤烟生长及产质量的影响	Shidong Xing et al., 2020	Tieling	N	2444	7.9	600	LIAO_17	None	None	None	None	None	None	None
35	不同有机肥与化肥配比对烤烟生长及产质量的影响	Shidong Xing et al., 2020	Tieling	N	2444	7.9	600	LIAO_17	None	None	None	None	None	None	None
35	不同有机肥与化肥配比对烤烟生长及产质量的影响	Shidong Xing et al., 2020	Tieling	N	2444	7.9	600	LIAO_17	None	None	None	None	None	None	None
36	不同有机肥与烟草专用肥配施对烤烟生长、土壤微生物量、产质量及黑胫病的影响	Siwei Zhang et al., 2015	Wenshan	S	2096	15.7	1034	Y97	15150	5.55	27.26	138.53	48.29	169.45	30
36	不同有机肥与烟草专用肥配施对烤烟生长、土壤微生物量、产质量及黑胫病的影响	Siwei Zhang et al., 2015	Wenshan	S	2096	15.7	1034	Y97	15150	5.55	27.26	138.53	48.29	169.45	30
37	不同有机肥种类对烤烟氮吸收以及产量产值的影响	Yue Zhao et al., 2016	Mudanjiang	N	2305	4.3	550	LONG_911	18180	None	10.9	99.75	44.8	274	None
37	不同有机肥种类对烤烟氮吸收以及产量产值的影响	Yue Zhao et al., 2016	Mudanjiang	N	2305	4.3	550	LONG_911	18180	None	10.9	99.75	44.8	274	None
38	不同有机－无机氮配比对烤烟生长及产量和质量的影响	Gang Xu et al., 2010	Xuxi	N	None	None	None	LONG_911	15000	None	None	None	None	None	100
38	不同有机－无机氮配比对烤烟生长及产量和质量的影响	Gang Xu et al., 2010	Xuxi	N	None	None	None	LONG_911	15000	None	None	None	None	None	75
38	不同有机－无机氮配比对烤烟生长及产量和质量的影响	Gang Xu et al., 2010	Xuxi	N	None	None	None	LONG_911	15000	None	None	None	None	None	50
38	不同有机－无机氮配比对烤烟生长及产量和质量的影响	Gang Xu et al., 2010	Xuxi	N	None	None	None	LONG_911	15000	None	None	None	None	None	25
39	不同有机无机肥配比对烤烟生长发育和品质的影响	Taojun Peng, 2018	Jian	S	None	None	1500	Y87	None	5.96	38.1	186.95	53.14	137.28	25
39	不同有机无机肥配比对烤烟生长发育和品质的影响	Taojun Peng, 2018	Jian	S	None	None	1500	Y87	None	5.96	38.1	186.95	53.14	137.28	50
39	不同有机无机肥配比对烤烟生长发育和品质的影响	Taojun Peng, 2018	Jian	S	None	None	1500	Y87	None	5.96	38.1	186.95	53.14	137.28	75
39	不同有机无机肥配比对烤烟生长发育和品质的影响	Taojun Peng, 2018	Jian	S	None	None	1500	Y87	None	5.96	38.1	186.95	53.14	137.28	100
40	不同有机无机肥配施对烤烟产量和品质的影响	Yangzhou Yang et al., 2014	Tongren	None	None	None	None	K326	None	None	None	None	None	None	25
40	不同有机无机肥配施对烤烟产量和品质的影响	Yangzhou Yang et al., 2014	Tongren	None	None	None	None	K326	None	None	None	None	None	None	50
40	不同有机无机肥配施对烤烟产量和品质的影响	Yangzhou Yang et al., 2014	Tongren	None	None	None	None	K326	None	None	None	None	None	None	75
40	不同有机无机肥配施对烤烟产量和品质的影响	Yangzhou Yang et al., 2014	Tongren	None	None	None	None	K326	None	None	None	None	None	None	100
41	不同有机一无机复合肥配施对烤烟产质量的影响	Zhongping Wang et al., 2011	Lijiang	S	2403.6	13.5	936.4	Y87	15150	6.51	2.93	99.4	8.11	124.6	None
41	不同有机一无机复合肥配施对烤烟产质量的影响	Zhongping Wang et al., 2011	Lijiang	S	2403.6	13.5	936.4	Y87	15150	6.51	2.93	99.4	8.11	124.6	None
42	不同有机物料对土壤改良和烤烟产质量的影响	Qiming Zhang et al., 2018	Ruijin	S	1618	19.1	1663.1	K326	16667	7.6	9	53	15.1	325	20
43	不同有机质配方肥对烤烟生长及产质量的影响	Shijiang Duan et al., 2016	Jian	S	1618	None	None	K326	16667	None	21.53	135.86	34.14	71.71	30
43	不同有机质配方肥对烤烟生长及产质量的影响	Shijiang Duan et al., 2016	Jian	S	1618	None	None	K326	16667	None	21.53	135.86	34.14	71.71	20
43	不同有机质配方肥对烤烟生长及产质量的影响	Shijiang Duan et al., 2016	Jian	S	1618	None	None	K326	16667	None	21.53	135.86	34.14	71.71	20
43	不同有机质配方肥对烤烟生长及产质量的影响	Shijiang Duan et al., 2016	Jian	S	1618	None	None	K326	16667	None	21.53	135.86	34.14	71.71	20
43	不同有机质配方肥对烤烟生长及产质量的影响	Shijiang Duan et al., 2016	Jian	S	1618	None	None	K326	16667	None	21.53	135.86	34.14	71.71	20
43	不同有机质配方肥对烤烟生长及产质量的影响	Shijiang Duan et al., 2016	Jian	S	1618	None	None	K326	16667	None	21.53	135.86	34.14	71.71	20
43	不同有机质配方肥对烤烟生长及产质量的影响	Shijiang Duan et al., 2016	Jian	S	1618	None	None	K326	16667	None	21.53	135.86	34.14	71.71	20
43	不同有机质配方肥对烤烟生长及产质量的影响	Shijiang Duan et al., 2016	Jian	S	1618	None	None	K326	16667	None	21.53	135.86	34.14	71.71	20
43	不同有机质配方肥对烤烟生长及产质量的影响	Shijiang Duan et al., 2016	Jian	S	1618	None	None	K326	16667	None	21.53	135.86	34.14	71.71	20
44	不同种类有机肥对中烟100农艺性状和产质量的影响	Jun Pei et al., 2016	Linyi	N	2532.1	13.5	819.3	Z_100	16667	None	None	123.4	6.9	79	None
44	不同种类有机肥对中烟100农艺性状和产质量的影响	Jun Pei et al., 2016	Linyi	N	2532.1	13.5	819.3	Z_100	16667	None	None	123.4	6.9	79	None
44	不同种类有机肥对中烟100农艺性状和产质量的影响	Jun Pei et al., 2016	Linyi	N	2532.1	13.5	819.3	Z_100	16667	None	None	123.4	6.9	79	None
45	不同种类有机肥施用对烤烟产质量的影响	Baoyuan Wang et al., 2016	Baoshan	S	None	None	1531	None	None	None	None	123.4	None	None	83
45	不同种类有机肥施用对烤烟产质量的影响	Baoyuan Wang et al., 2016	Baoshan	S	None	None	1531	None	None	None	None	123.4	None	None	83
45	不同种类有机肥施用对烤烟产质量的影响	Baoyuan Wang et al., 2016	Baoshan	S	None	None	1531	None	None	None	None	123.4	None	None	100
46	不同种类有机肥与化肥配施对烤烟生长和品质的影响	Lina Tang et al., 2016	Fuzhou	S	None	None	None	K326	16667	5	20.9	99	8.8	87	25
46	不同种类有机肥与化肥配施对烤烟生长和品质的影响	Lina Tang et al., 2016	Fuzhou	S	None	None	None	K326	16667	5	20.9	99	8.8	87	25
46	不同种类有机肥与化肥配施对烤烟生长和品质的影响	Lina Tang et al., 2016	Fuzhou	S	None	None	None	K326	16667	5	20.9	99	8.8	87	None
46	不同种类有机肥与化肥配施对烤烟生长和品质的影响	Lina Tang et al., 2016	Fuzhou	S	None	None	None	K326	16667	5	20.9	99	8.8	87	None
47	菜籽饼肥不同用量对烤烟产量及质量的影响	Libo Fu et al., 2007	Kunming	None	None	None	None	Y85	None	6.42	26.7	78.5	17.6	48.5	25
47	菜籽饼肥不同用量对烤烟产量及质量的影响	Libo Fu et al., 2007	Kunming	None	None	None	None	Y85	None	6.42	26.7	78.5	17.6	48.5	25
47	菜籽饼肥不同用量对烤烟产量及质量的影响	Libo Fu et al., 2007	Kunming	None	None	None	None	Y85	None	6.42	26.7	78.5	17.6	48.5	50
47	菜籽饼肥不同用量对烤烟产量及质量的影响	Libo Fu et al., 2007	Kunming	None	None	None	None	Y85	None	6.42	26.7	78.5	17.6	48.5	50
47	菜籽饼肥不同用量对烤烟产量及质量的影响	Libo Fu et al., 2007	Kunming	None	None	None	None	Y85	None	6.42	26.7	78.5	17.6	48.5	75
47	菜籽饼肥不同用量对烤烟产量及质量的影响	Libo Fu et al., 2007	Kunming	None	None	None	None	Y85	None	6.42	26.7	78.5	17.6	48.5	75
47	菜籽饼肥不同用量对烤烟产量及质量的影响	Libo Fu et al., 2007	Kunming	None	None	None	None	Y85	None	6.42	26.7	78.5	17.6	48.5	100
47	菜籽饼肥不同用量对烤烟产量及质量的影响	Libo Fu et al., 2007	Kunming	None	None	None	None	Y85	None	6.42	26.7	78.5	17.6	48.5	100
48	藏区牦牛粪有机肥替代50%用量烟草复合肥对烤烟生长的影响	Shucheng Wu, 2016	Chongqing	S	None	17.5	1104.2	Y87	15000	None	None	None	None	None	None
48	藏区牦牛粪有机肥替代50%用量烟草复合肥对烤烟生长的影响	Shucheng Wu, 2016	Chongqing	S	None	17.5	1104.2	Y87	15000	None	None	None	None	None	None
48	藏区牦牛粪有机肥替代50%用量烟草复合肥对烤烟生长的影响	Shucheng Wu, 2016	Chongqing	S	None	17.5	1104.2	Y87	15000	None	None	None	None	None	None
48	藏区牦牛粪有机肥替代50%用量烟草复合肥对烤烟生长的影响	Shucheng Wu, 2016	Chongqing	S	None	17.5	1104.2	Y87	15000	None	None	None	None	None	None
49	氮肥运筹对烤烟养分积累和产质量的影响	Chengcui Yang et al., 2020	Yuxi	S	None	None	None	K326	16667	7.4	16.13	76.49	3.21	100.36	20
49	氮肥运筹对烤烟养分积累和产质量的影响	Chengcui Yang et al., 2020	Yuxi	S	None	None	None	K326	16667	7.4	16.13	76.49	3.21	100.36	30
49	氮肥运筹对烤烟养分积累和产质量的影响	Chengcui Yang et al., 2020	Yuxi	S	None	None	None	K326	16667	7.4	16.13	76.49	3.21	100.36	40
50	氮肥种类对香料烟生长及产量品质的影响	Yunpeng Fu et al., 2003	Baoshan	S	None	15.5	966	None	24000	7	42	124.6	30.9	35.4	100
50	氮肥种类对香料烟生长及产量品质的影响	Yunpeng Fu et al., 2003	Baoshan	S	None	15.5	966	None	24000	7	42	124.6	30.9	35.4	100
50	氮肥种类对香料烟生长及产量品质的影响	Yunpeng Fu et al., 2003	Baoshan	S	None	15.5	966	None	24000	7	42	124.6	30.9	35.4	100
51	稻茬烤烟根区施用生物有机肥的效应	Lili Yang et al., 2019	Chenzhou	S	1600	17.43	1452.1	K326	None	7.18	42.34	224.86	30.68	107.22	17.5
51	稻茬烤烟根区施用生物有机肥的效应	Lili Yang et al., 2019	Chenzhou	S	1600	17.43	1452.1	K326	None	7.18	42.34	224.86	30.68	107.22	17.5
52	腐殖酸有机肥配施芽孢杆菌对陕南烟田土壤特性及烤烟产质量的影响	Xianglong Han et al., 2019	Hanzhong	N	1752.2	14.5	839.7	K326	16667	7.41	21.51	55.5	17.19	159.9	None
52	腐殖酸有机肥配施芽孢杆菌对陕南烟田土壤特性及烤烟产质量的影响	Xianglong Han et al., 2019	Hanzhong	N	1752.2	14.5	839.7	K326	16667	7.41	21.51	55.5	17.19	159.9	None
52	腐殖酸有机肥配施芽孢杆菌对陕南烟田土壤特性及烤烟产质量的影响	Xianglong Han et al., 2019	Hanzhong	N	1752.2	14.5	839.7	K326	16667	7.41	21.51	55.5	17.19	159.9	None
52	腐殖酸有机肥配施芽孢杆菌对陕南烟田土壤特性及烤烟产质量的影响	Xianglong Han et al., 2019	Hanzhong	N	1752.2	14.5	839.7	K326	16667	7.41	21.51	55.5	17.19	159.9	None
53	复合生物有机肥在烤烟生产中的应用研究	Jianguo Zhang et al., 2004	Taian	N	2440	13	695	K326	16500	6.3	16.2	92.4	20.7	85	25
53	复合生物有机肥在烤烟生产中的应用研究	Jianguo Zhang et al., 2004	Taian	N	2440	13	695	K326	None	6.3	16.2	92.4	20.7	85	50
54	富钾绿肥籽粒苋对烤烟干物质积累和产量、质量的影响	Bo Lei et al., 2011	Xichang	S	None	None	None	Y85	16667	None	16.9	83.5	23.6	99.2	30
54	富钾绿肥籽粒苋对烤烟干物质积累和产量、质量的影响	Bo Lei et al., 2011	Xichang	S	None	None	None	Y85	16667	None	16.9	83.5	23.6	99.2	50
54	富钾绿肥籽粒苋对烤烟干物质积累和产量、质量的影响	Bo Lei et al., 2011	Xichang	S	None	None	None	Y85	16667	None	16.9	83.5	23.6	99.2	70
55	功能性有机肥对烤烟性状及品质的影响	Beisen Lin et al., 2015	Baise	S	1500	19.3	1636.3	Y97	16667	6.96	24.06	173	19	78	25
55	功能性有机肥对烤烟性状及品质的影响	Beisen Lin et al., 2015	Baise	S	1500	19.3	1636.3	Y97	16667	6.96	24.06	173	19	78	25
55	功能性有机肥对烤烟性状及品质的影响	Beisen Lin et al., 2015	Baise	S	1500	19.3	1636.3	Y97	None	6.96	24.06	173	19	78	25
56	菇渣发酵有机肥对烤烟产质量的影响	Yansong Xiao et al., 2016	Chenzhou	S	None	None	None	Y87	None	6.5	13.85	149.76	54.8	247.3	None
56	菇渣发酵有机肥对烤烟产质量的影响	Yansong Xiao et al., 2016	Chenzhou	S	None	None	None	Y87	None	6.5	13.85	149.76	54.8	247.3	None
56	菇渣发酵有机肥对烤烟产质量的影响	Yansong Xiao et al., 2016	Chenzhou	S	None	None	None	Y87	None	6.5	13.85	149.76	54.8	247.3	None
56	菇渣发酵有机肥对烤烟产质量的影响	Yansong Xiao et al., 2016	Chenzhou	S	None	None	None	Y87	None	6.5	13.85	149.76	54.8	247.3	None
56	菇渣发酵有机肥对烤烟产质量的影响	Yansong Xiao et al., 2016	Chenzhou	S	None	None	None	Y87	None	6.5	13.85	149.76	54.8	247.3	None
57	菇渣有机肥对烟田土壤养分含量及烟草品质的影响	Fahui Yu et al., 2015	Chenzhou	S	1663.3	17.7	1404.3	Y87	16667	6.5	13.85	80.23	36.41	75.21	None
57	菇渣有机肥对烟田土壤养分含量及烟草品质的影响	Fahui Yu et al., 2015	Chenzhou	S	1663.3	17.7	1404.3	Y87	16667	6.5	13.85	80.23	36.41	75.21	None
57	菇渣有机肥对烟田土壤养分含量及烟草品质的影响	Fahui Yu et al., 2015	Chenzhou	S	1663.3	17.7	1404.3	Y87	16667	6.5	13.85	80.23	36.41	75.21	None
57	菇渣有机肥对烟田土壤养分含量及烟草品质的影响	Fahui Yu et al., 2015	Chenzhou	S	1663.3	17.7	1404.3	Y87	16667	6.5	13.85	80.23	36.41	75.21	None
57	菇渣有机肥对烟田土壤养分含量及烟草品质的影响	Fahui Yu et al., 2015	Chenzhou	S	1663.3	17.7	1404.3	Y87	None	6.5	13.85	80.23	36.41	75.21	None
58	红叶有机肥对烤烟生长发育的影响	Caiping Lin et al., 2016	Fuan	S	None	None	None	CB_1	15000	6.02	35.83	110.94	25.26	145.68	7
58	红叶有机肥对烤烟生长发育的影响	Caiping Lin et al., 2016	Fuan	S	None	None	None	CB_1	None	6.02	35.83	110.94	25.26	145.68	7
59	花生麸与无机肥配施对烤烟产质量和土壤肥力的影响	Bo Li et al., 2011	Baise	S	1500	19.3	1636.3	Y85	None	7.5	41.9	152.95	42.4	102.6	20
59	花生麸与无机肥配施对烤烟产质量和土壤肥力的影响	Bo Li et al., 2011	Baise	S	1500	19.3	1636.3	Y85	None	7.5	41.9	152.95	42.4	102.6	30
59	花生麸与无机肥配施对烤烟产质量和土壤肥力的影响	Bo Li et al., 2011	Baise	S	1500	19.3	1636.3	Y85	None	7.5	41.9	152.95	42.4	102.6	40
59	花生麸与无机肥配施对烤烟产质量和土壤肥力的影响	Bo Li et al., 2011	Baise	S	1500	19.3	1636.3	Y85	None	7.5	41.9	152.95	42.4	102.6	50
60	化肥减量配施有机肥对烤烟产质量的影响	Kui Liu et al., 2022	Yuxi	S	2172.3	14.5	1050	K326	None	6.42	52.9	233	110.7	438	25
60	化肥减量配施有机肥对烤烟产质量的影响	Kui Liu et al., 2022	Yuxi	S	2172.3	14.5	1050	K326	None	6.42	52.9	233	110.7	438	30
60	化肥减量配施有机肥对烤烟产质量的影响	Kui Liu et al., 2022	Yuxi	S	2172.3	14.5	1050	K326	None	6.42	52.9	233	110.7	438	45
60	化肥减量配施有机肥对烤烟产质量的影响	Kui Liu et al., 2022	Yuxi	S	2172.3	14.5	1050	K326	None	6.42	52.9	233	110.7	438	25
60	化肥减量配施有机肥对烤烟产质量的影响	Kui Liu et al., 2022	Yuxi	S	2172.3	14.5	1050	K326	None	6.42	52.9	233	110.7	438	30
60	化肥减量配施有机肥对烤烟产质量的影响	Kui Liu et al., 2022	Yuxi	S	2172.3	14.5	1050	K326	None	6.42	52.9	233	110.7	438	30
61	甲壳素有机肥对烤烟产量与质量的影响	Xin Jin et al., 2014	Guiyang	S	None	12.5	None	NJ_3	15150	None	None	None	None	None	None
61	甲壳素有机肥对烤烟产量与质量的影响	Xin Jin et al., 2014	Guiyang	S	None	12.5	None	NJ_3	15150	None	None	None	None	None	None
61	甲壳素有机肥对烤烟产量与质量的影响	Xin Jin et al., 2014	Guiyang	S	None	12.5	None	NJ_3	15150	None	None	None	None	None	None
61	甲壳素有机肥对烤烟产量与质量的影响	Xin Jin et al., 2014	Guiyang	S	None	12.5	None	NJ_3	15150	None	None	None	None	None	None
61	甲壳素有机肥对烤烟产量与质量的影响	Xin Jin et al., 2014	Guiyang	S	None	12.5	None	NJ_3	15150	None	None	None	None	None	None
61	甲壳素有机肥对烤烟产量与质量的影响	Xin Jin et al., 2014	Guiyang	S	None	12.5	None	NJ_3	15150	None	None	None	None	None	None
62	井窖式移栽下化肥配施有机肥对烤烟生长发育的影响	Yangzhou Yang et al., 2017	Tongren	S	None	16	1200	K326	16500	7.4	15.31	82.34	15.21	165.07	None
62	井窖式移栽下化肥配施有机肥对烤烟生长发育的影响	Yangzhou Yang et al., 2017	Tongren	S	None	16	1200	K326	16500	7.4	15.31	82.34	15.21	165.07	25
62	井窖式移栽下化肥配施有机肥对烤烟生长发育的影响	Yangzhou Yang et al., 2017	Tongren	S	None	16	1200	K326	16500	7.4	15.31	82.34	15.21	165.07	50
62	井窖式移栽下化肥配施有机肥对烤烟生长发育的影响	Yangzhou Yang et al., 2017	Tongren	S	None	16	1200	K326	None	7.4	15.31	82.34	15.21	165.07	100
63	酒糟有机肥及不同施用量对烤烟生长及产质量的影响	Wengang Li et al., 2018	Luzhou	None	None	None	None	Y97	None	6.8	26.8	118.3	74	None	80
63	酒糟有机肥及不同施用量对烤烟生长及产质量的影响	Wengang Li et al., 2018	Luzhou	None	None	None	None	Y97	None	6.8	26.8	118.3	74	None	60
63	酒糟有机肥及不同施用量对烤烟生长及产质量的影响	Wengang Li et al., 2018	Luzhou	None	None	None	None	Y97	None	6.8	26.8	118.3	74	None	30
64	烤烟施用畜禽粪便商品有机肥的效应	Wenlong Zeng et al., 2013	Longyan	S	1900	20	None	Y87	None	5.4	27.22	104	69.6	109.9	None
64	烤烟施用畜禽粪便商品有机肥的效应	Wenlong Zeng et al., 2013	Longyan	S	1900	20	None	Y87	None	5.4	27.22	104	69.6	109.9	None
64	烤烟施用畜禽粪便商品有机肥的效应	Wenlong Zeng et al., 2013	Longyan	S	1900	20	None	Y87	None	5.4	27.22	104	69.6	109.9	None
64	烤烟施用畜禽粪便商品有机肥的效应	Wenlong Zeng et al., 2013	Longyan	S	1900	20	None	Y87	None	5.4	27.22	104	69.6	109.9	None
64	烤烟施用畜禽粪便商品有机肥的效应	Wenlong Zeng et al., 2013	Longyan	S	1900	20	None	Y87	None	5.4	27.22	104	69.6	109.9	None
64	烤烟施用畜禽粪便商品有机肥的效应	Wenlong Zeng et al., 2013	Longyan	S	1900	20	None	Y87	None	5.4	27.22	104	69.6	109.9	None
64	烤烟施用畜禽粪便商品有机肥的效应	Wenlong Zeng et al., 2013	Longyan	S	1900	20	None	Y87	None	5.4	27.22	104	69.6	109.9	None
64	烤烟施用畜禽粪便商品有机肥的效应	Wenlong Zeng et al., 2013	Longyan	S	1900	20	None	Y87	None	5.4	27.22	104	69.6	109.9	None
65	烤烟有机肥与化肥配合施用效应的探讨	Tianyi Liu et al., 2000	Fuzhou	None	None	None	None	None	None	6	20.1	85.2	18	85	25
65	烤烟有机肥与化肥配合施用效应的探讨	Tianyi Liu et al., 2000	Fuzhou	None	None	None	None	None	None	6	20.1	85.2	18	85	25
65	烤烟有机肥与化肥配合施用效应的探讨	Tianyi Liu et al., 2000	Fuzhou	None	None	None	None	None	None	6	20.1	85.2	18	85	25
66	烤烟专用有机肥的优选及肥效验证	Jianyu Wei et al., 2020	Chongqing	S	1548.9	12.3	1320.5	Y87	15000	6.55	25.4	135.71	51.22	170.32	None
66	烤烟专用有机肥的优选及肥效验证	Jianyu Wei et al., 2020	Chongqing	S	1548.9	12.3	1320.5	Y87	15000	6.55	25.4	135.71	51.22	170.32	None
66	烤烟专用有机肥的优选及肥效验证	Jianyu Wei et al., 2020	Chongqing	S	1548.9	12.3	1320.5	Y87	15000	6.55	25.4	135.71	51.22	170.32	None
66	烤烟专用有机肥的优选及肥效验证	Jianyu Wei et al., 2020	Chongqing	S	1548.9	12.3	1320.5	Y87	15000	6.55	25.4	135.71	51.22	170.32	None
66	烤烟专用有机肥的优选及肥效验证	Jianyu Wei et al., 2020	Chongqing	S	1548.9	12.3	1320.5	Y87	15000	6.55	25.4	135.71	51.22	170.32	None
66	烤烟专用有机肥的优选及肥效验证	Jianyu Wei et al., 2020	Chongqing	S	1548.9	12.3	1320.5	Y87	None	6.55	25.4	135.71	51.22	170.32	None
67	枯草芽孢杆菌有机肥对土壤条件及烤烟产质量的影响	Hongyu Xu et al., 2017	Xuanwei	S	2018.5	13.4	None	Y100	13889	6.19	28.02	137.01	19.51	196.53	25
67	枯草芽孢杆菌有机肥对土壤条件及烤烟产质量的影响	Hongyu Xu et al., 2017	Xuanwei	S	2018.5	13.4	None	Y100	None	6.19	28.02	137.01	19.51	196.53	25
68	绿肥与有机肥配施对土壤养分及烟叶产质量的影响	Yixiong Xiao et al., 2017	leiyang	S	1608	17.9	None	K326	None	None	None	None	None	196.53	25
68	绿肥与有机肥配施对土壤养分及烟叶产质量的影响	Yixiong Xiao et al., 2017	leiyang	S	1608	17.9	None	K326	None	None	None	None	None	196.53	None
69	配施不同比例有机肥对烤烟光合作用及产质量的影响	Xiao Zhou et al., 2017	Nanning	S	1608	21.6	1304.2	K326	22000	6.68	18.7	122.6	40.3	135	15
69	配施不同比例有机肥对烤烟光合作用及产质量的影响	Xiao Zhou et al., 2017	Nanning	S	1608	21.6	1304.2	K326	22000	6.68	18.7	122.6	40.3	135	30
69	配施不同比例有机肥对烤烟光合作用及产质量的影响	Xiao Zhou et al., 2017	Nanning	S	1608	21.6	1304.2	K326	22000	6.68	18.7	122.6	40.3	135	45
69	配施不同比例有机肥对烤烟光合作用及产质量的影响	Xiao Zhou et al., 2017	Nanning	S	1608	21.6	1304.2	K326	None	6.68	18.7	122.6	40.3	135	60
70	三种有机肥对烤烟生长发育及烟叶产质量的影响	Tintin Ren et al., 2020	Ankang	N	None	15.9	805	Y97	None	6.7	18.38	91	33.3	376.1	None
70	三种有机肥对烤烟生长发育及烟叶产质量的影响	Tintin Ren et al., 2020	Ankang	N	None	15.9	805	Y97	None	6.7	18.38	91	33.3	376.1	None
70	三种有机肥对烤烟生长发育及烟叶产质量的影响	Tintin Ren et al., 2020	Ankang	N	None	15.9	805	Y97	None	6.7	18.38	91	33.3	376.1	None
70	三种有机肥对烤烟生长发育及烟叶产质量的影响	Tintin Ren et al., 2020	Ankang	N	None	15.9	805	Y97	None	6.7	18.38	91	33.3	376.1	None
70	三种有机肥对烤烟生长发育及烟叶产质量的影响	Tintin Ren et al., 2020	Ankang	N	None	15.9	805	Y97	None	6.7	18.38	91	33.3	376.1	None
70	三种有机肥对烤烟生长发育及烟叶产质量的影响	Tintin Ren et al., 2020	Ankang	N	None	15.9	805	Y97	None	6.7	18.38	91	33.3	376.1	None
70	三种有机肥对烤烟生长发育及烟叶产质量的影响	Tintin Ren et al., 2020	Ankang	N	None	15.9	805	Y97	None	6.7	18.38	91	33.3	376.1	None
70	三种有机肥对烤烟生长发育及烟叶产质量的影响	Tintin Ren et al., 2020	Ankang	N	None	15.9	805	Y97	None	6.7	18.38	91	33.3	376.1	None
70	三种有机肥对烤烟生长发育及烟叶产质量的影响	Tintin Ren et al., 2020	Ankang	N	None	15.9	805	Y97	None	6.7	18.38	91	33.3	376.1	None
71	山区连作烟地添加有机物料对烟叶产质量和土壤改良的效应研究	Xiaoyan Lu et al., 2014	Chongqing	S	None	16.4	1132	Y97	16667	5.2	20.79	76.51	69.52	177.42	None
71	山区连作烟地添加有机物料对烟叶产质量和土壤改良的效应研究	Xiaoyan Lu et al., 2014	Chongqing	S	None	16.4	1132	Y97	16667	5.2	20.79	76.51	69.52	177.42	None
71	山区连作烟地添加有机物料对烟叶产质量和土壤改良的效应研究	Xiaoyan Lu et al., 2014	Chongqing	S	None	16.4	1132	Y97	16667	5.2	20.79	76.51	69.52	177.42	None
71	山区连作烟地添加有机物料对烟叶产质量和土壤改良的效应研究	Xiaoyan Lu et al., 2014	Chongqing	S	None	16.4	1132	Y97	None	5.2	20.79	76.51	69.52	177.42	None
72	生物有机肥改良连作土壤及烤烟生长发育的效应	Xiaohou Shao et al., 2011	Fuquan	S	None	None	1120	K326	15000	None	16.7	134	67	89.2	30
72	生物有机肥改良连作土壤及烤烟生长发育的效应	Xiaohou Shao et al., 2011	Fuquan	S	None	None	1120	K326	None	None	16.7	134	67	89.2	50
72	生物有机肥改良连作土壤及烤烟生长发育的效应	Xiaohou Shao et al., 2011	Fuquan	S	None	None	1120	K326	None	None	16.7	134	67	89.2	70
72	生物有机肥改良连作土壤及烤烟生长发育的效应	Xiaohou Shao et al., 2011	Fuquan	S	None	None	1120	K326	None	None	16.7	134	67	89.2	100
73	生物有机肥和土壤调理剂对烤烟生长发育和产、质量的影响	Qiang Zeng et al., 2014	Shaowu	S	None	None	1800	Y87	16500	5.16	27.85	119.24	36.11	147.99	None
74	生物有机肥在四川烟区应用效果初报	Yuqin Dou et al., 2015	Huili	S	None	None	1800	Y87	None	5.16	27.85	119.24	36.11	147.99	None
74	生物有机肥在四川烟区应用效果初报	Yuqin Dou et al., 2015	Huili	S	None	None	1800	Y87	None	5.16	27.85	119.24	36.11	147.99	None
75	施用不同比例有机氮对烤烟产质量的影响	Fangke Shen et al., 2018	Hechi	S	4422	18.9	1566.6	Y87	16667	7.3	30.2	139.2	23.14	189.8	30
75	施用不同比例有机氮对烤烟产质量的影响	Fangke Shen et al., 2018	Hechi	S	4422	18.9	1566.6	Y87	16667	7.3	30.2	139.2	23.14	189.8	40
75	施用不同比例有机氮对烤烟产质量的影响	Fangke Shen et al., 2018	Hechi	S	4422	18.9	1566.6	Y87	16667	7.3	30.2	139.2	23.14	189.8	50
76	施用不同有机肥对烤烟产质量的影响研究	Hongxiang Yan et al., 2016	Xuancheng	S	None	None	None	Y97	None	None	None	None	None	None	None
76	施用不同有机肥对烤烟产质量的影响研究	Hongxiang Yan et al., 2016	Xuancheng	S	None	None	None	Y97	None	None	None	None	None	None	None
76	施用不同有机肥对烤烟产质量的影响研究	Hongxiang Yan et al., 2016	Xuancheng	S	None	None	None	Y97	None	None	None	None	None	None	25
77	施用不同种类有机肥对烤烟生长发育的影响	Shanshan Zhang et al., 2016	Sanming	S	None	None	None	BC_1	None	None	None	None	None	None	7
77	施用不同种类有机肥对烤烟生长发育的影响	Shanshan Zhang et al., 2016	Sanming	S	None	None	None	BC_1	None	None	None	None	None	None	7
78	施用复合有机肥对烤烟生长和烟叶品质的影响	Wenliang Zhou et al., 2013	Baise	S	1500	19.3	1636.3	Y85	18181	8.18	41.01	195	20	70	18
78	施用复合有机肥对烤烟生长和烟叶品质的影响	Wenliang Zhou et al., 2013	Baise	S	1500	19.3	1636.3	Y85	18181	8.18	41.01	195	20	70	15
78	施用复合有机肥对烤烟生长和烟叶品质的影响	Wenliang Zhou et al., 2013	Baise	S	1500	19.3	1636.3	Y85	None	8.18	41.01	195	20	70	15
79	施用商品有机肥和不同比例烤烟专用基肥对烤烟质量的对比试验	Yunmei Wang et al., 2018	Baoshan	S	2140	17.5	953	K326	None	None	None	None	None	None	None
79	施用商品有机肥和不同比例烤烟专用基肥对烤烟质量的对比试验	Yunmei Wang et al., 2018	Baoshan	S	2140	17.5	953	K326	None	None	None	None	None	None	None
79	施用商品有机肥和不同比例烤烟专用基肥对烤烟质量的对比试验	Yunmei Wang et al., 2018	Baoshan	S	2140	17.5	953	K326	None	None	None	None	None	None	None
79	施用商品有机肥和不同比例烤烟专用基肥对烤烟质量的对比试验	Yunmei Wang et al., 2018	Baoshan	S	2140	17.5	953	K326	None	None	None	None	None	None	None
79	施用商品有机肥和不同比例烤烟专用基肥对烤烟质量的对比试验	Yunmei Wang et al., 2018	Baoshan	S	2140	17.5	953	K326	None	None	None	None	None	None	None
80	施用烟草专用复混肥及增施有机肥对烤烟生长的影响	Jinyun Tian et al., 2020	Xuancheng	S	2070	15.6	1350	Y97	None	None	None	None	None	None	None
81	施用有机肥对龙岩特色烟叶香气质量的影响	Guihuang Lin et al., 2020	Longyan	S	2070	18.3	1700	Y85	16667	None	None	None	None	None	25
81	施用有机肥对龙岩特色烟叶香气质量的影响	Guihuang Lin et al., 2020	Longyan	S	2070	18.3	1700	Y85	16667	None	None	None	None	None	10
81	施用有机肥对龙岩特色烟叶香气质量的影响	Guihuang Lin et al., 2020	Longyan	S	2070	18.3	1700	Y85	None	None	None	None	None	None	34
82	石灰、绿肥和生物有机肥协同改良酸性土壤并提高烟草生产效益	Xiaohua Deng et al., 2019	Xiangxi	S	1219.2	16	1363.8	Y87	None	5.07	20.4	75.7	6.74	123	None
82	石灰、绿肥和生物有机肥协同改良酸性土壤并提高烟草生产效益	Xiaohua Deng et al., 2019	Xiangxi	S	1219.2	16	1363.8	Y87	None	5.07	20.4	75.7	6.74	123	None
82	石灰、绿肥和生物有机肥协同改良酸性土壤并提高烟草生产效益	Xiaohua Deng et al., 2019	Xiangxi	S	1219.2	16	1363.8	Y87	None	5.07	20.4	75.7	6.74	123	None
83	石灰与腐植酸钾配施对新平整土地烤烟产量和品质的影响	Jingwei Zhu et al., 2016	Zunyi	S	1084.6	15.1	1061	NJ_3	None	5.9	35.3	None	17.6	153.3	None
83	石灰与腐植酸钾配施对新平整土地烤烟产量和品质的影响	Jingwei Zhu et al., 2016	Zunyi	S	1084.6	15.1	1061	NJ_3	None	5.9	35.3	None	17.6	153.3	None
83	石灰与腐植酸钾配施对新平整土地烤烟产量和品质的影响	Jingwei Zhu et al., 2016	Zunyi	S	1084.6	15.1	1061	NJ_3	None	5.9	35.3	None	17.6	153.3	None
84	特制复混肥对高山烟区土壤特性和烤烟产质量的影响	Huang Chen, 2015	Tongren	S	None	16	1200	Y87	16500	5.3	20.1	111.3	21.83	95.18	25
84	特制复混肥对高山烟区土壤特性和烤烟产质量的影响	Huang Chen, 2015	Tongren	S	None	16	1200	Y87	16500	5.3	20.1	111.3	21.83	95.18	25
84	特制复混肥对高山烟区土壤特性和烤烟产质量的影响	Huang Chen, 2015	Tongren	S	None	16	1200	Y87	None	5.3	20.1	111.3	21.83	95.18	25
85	添加有机肥与生物炭对烤烟生长发育及其产质量的影响	Dashu Lv et al., 2019	Pingdingshan	N	None	16	None	Z_100	20000	4.8	10.4	None	24.4	113.4	40
85	添加有机肥与生物炭对烤烟生长发育及其产质量的影响	Dashu Lv et al., 2019	Pingdingshan	N	None	16	None	Z_100	20000	4.8	10.4	None	24.4	113.4	60
86	同氮量条件下不同种类有机肥配施化肥对烤烟生长及产质量的影响	Xiaowei Sun et al., 2018	Xuchang	N	2238	15.2	776.4	Z_100	20000	7.45	16.8	64.75	28.8	159.48	30
86	同氮量条件下不同种类有机肥配施化肥对烤烟生长及产质量的影响	Xiaowei Sun et al., 2018	Xuchang	N	2238	15.2	776.4	Z_100	20000	7.45	16.8	64.75	28.8	159.48	30
86	同氮量条件下不同种类有机肥配施化肥对烤烟生长及产质量的影响	Xiaowei Sun et al., 2018	Xuchang	N	2238	15.2	776.4	Z_100	None	7.45	16.8	64.75	28.8	159.48	30
87	微生物有机肥对烤烟育苗、产量和品质的影响	Guixiang Teng et al., 2011	Qinyang	N	None	9	694.8	CV70	15150	8.3	12.5	64.6	11.6	162.5	None
88	无机肥与有机肥配施对烟株农艺性状及烟叶产质量的影响	Haiqian Xia et al., 2012	Guiyang	S	None	13	694.8	K326	16500	5.41	58.33	23.88	41.42	194.79	None
88	无机肥与有机肥配施对烟株农艺性状及烟叶产质量的影响	Haiqian Xia et al., 2012	Guiyang	S	None	13	694.8	K326	16500	5.41	58.33	23.88	41.42	194.79	None
88	无机肥与有机肥配施对烟株农艺性状及烟叶产质量的影响	Haiqian Xia et al., 2012	Guiyang	S	None	13	694.8	K326	16500	5.41	58.33	23.88	41.42	194.79	None
88	无机肥与有机肥配施对烟株农艺性状及烟叶产质量的影响	Haiqian Xia et al., 2012	Guiyang	S	None	13	694.8	K326	16500	5.41	58.33	23.88	41.42	194.79	None
88	无机肥与有机肥配施对烟株农艺性状及烟叶产质量的影响	Haiqian Xia et al., 2012	Guiyang	S	None	13	694.8	K326	16500	5.41	58.33	23.88	41.42	194.79	None
89	新型促硝氮有机肥提升滇中烤烟品质的研究	Jinhua Pan et al., 2022	Yuxi	S	None	16	916	K326	16667	6.9	18.4	None	None	700	30
89	新型促硝氮有机肥提升滇中烤烟品质的研究	Jinhua Pan et al., 2022	Yuxi	S	None	16	916	K326	16667	6.9	18.4	None	None	700	30
89	新型促硝氮有机肥提升滇中烤烟品质的研究	Jinhua Pan et al., 2022	Yuxi	S	None	16	916	K326	None	6.9	18.4	None	None	700	30
90	新型烟草有机肥对烤烟产质量的影响	Wei Li et al., 2015	Yongzhou	S	None	17.8	None	Y87	None	6.2	None	125.4	25.2	203.4	None
90	新型烟草有机肥对烤烟产质量的影响	Wei Li et al., 2015	Yongzhou	S	None	17.8	None	Y87	None	6.2	None	125.4	25.2	203.4	None
90	新型烟草有机肥对烤烟产质量的影响	Wei Li et al., 2015	Yongzhou	S	None	17.8	None	Y87	None	6.2	None	125.4	25.2	203.4	None
90	新型烟草有机肥对烤烟产质量的影响	Wei Li et al., 2015	Changsha	S	1516.7	17.4	1680	G80	None	6.4	20.6	125.1	19.4	177	None
90	新型烟草有机肥对烤烟产质量的影响	Wei Li et al., 2015	Changsha	S	1516.7	17.4	1680	G80	None	6.4	20.6	125.1	19.4	177	None
90	新型烟草有机肥对烤烟产质量的影响	Wei Li et al., 2015	Changsha	S	1516.7	17.4	1680	G80	None	6.4	20.6	125.1	19.4	177	None
91	新型有机肥在烤烟上的应用效果研究	Lei Chen et al., 2018	Xiangxi	S	1219.2	16	1363.8	Y87	16667	None	None	None	None	None	None
91	新型有机肥在烤烟上的应用效果研究	Lei Chen et al., 2018	Xiangxi	S	1219.2	16	1363.8	Y87	16667	None	None	None	None	None	None
91	新型有机肥在烤烟上的应用效果研究	Lei Chen et al., 2018	Xiangxi	S	1219.2	16	1363.8	Y87	None	None	None	None	None	None	None
92	烟草废弃物腐熟有机肥对烟叶质量及植烟土壤的影响	Guoping Yang, 2015	Changsha	S	None	17.2	1361.6	K326	None	6.3	20.11	101.19	62.12	184.37	20
92	烟草废弃物腐熟有机肥对烟叶质量及植烟土壤的影响	Guoping Yang, 2015	Changsha	S	None	17.2	1361.6	K326	None	6.3	20.11	101.19	62.12	184.37	33
92	烟草废弃物腐熟有机肥对烟叶质量及植烟土壤的影响	Guoping Yang, 2015	Changsha	S	None	17.2	1361.6	K326	None	6.3	20.11	101.19	62.12	184.37	50
92	烟草废弃物腐熟有机肥对烟叶质量及植烟土壤的影响	Guoping Yang, 2015	Changsha	S	None	17.2	1361.6	K326	None	6.3	20.11	101.19	62.12	184.37	100
93	烟草有有机肥与生石灰配施对植烟主壤肥力和烤烟产质量的影响	Qiaoyan Li, 2016	Changsha	S	None	17.2	1361.6	XY_3	None	5.5	13.5	101.2	14.5	61.25	20
93	烟草有有机肥与生石灰配施对植烟主壤肥力和烤烟产质量的影响	Qiaoyan Li, 2016	Changsha	S	None	17.2	1361.6	XY_3	None	5.5	13.5	101.2	14.5	61.25	40
94	烟草专用肥与不同有机肥配施对烤烟生长及主要化学成分的影响	Yan Peng et al., 2008	Changsha	S	None	17.2	1361.6	K326	15000	5.9	25.7	None	18.6	153.5	20
94	烟草专用肥与不同有机肥配施对烤烟生长及主要化学成分的影响	Yan Peng et al., 2008	Changsha	S	None	17.2	1361.6	K326	None	5.9	25.7	None	18.6	153.5	20
95	烟杆-菜籽饼有机肥对烤烟生长发育及产量质量的影响	Ke Yi et al., 2018	Liuyang	S	1516.7	17.4	1680	None	None	5.9	25.7	None	18.6	153.5	None
95	烟杆-菜籽饼有机肥对烤烟生长发育及产量质量的影响	Ke Yi et al., 2018	Liuyang	S	1516.7	17.4	1680	None	None	5.9	25.7	None	18.6	153.5	None
95	烟杆-菜籽饼有机肥对烤烟生长发育及产量质量的影响	Ke Yi et al., 2018	Liuyang	S	1516.7	17.4	1680	None	None	5.9	25.7	None	18.6	153.5	None
96	烟梗（末）有机肥对烟田土壤养分、病害发生及烟叶产质量的影响	Mingming Geng et al., 2016	Zunyi	S	1139	15.2	1257.1	K326	15151	6.03	18.68	148.1	12.53	208.1	50
96	烟梗（末）有机肥对烟田土壤养分、病害发生及烟叶产质量的影响	Mingming Geng et al., 2016	Zunyi	S	1139	15.2	1257.1	K326	15151	6.03	18.68	148.1	12.53	208.1	50
96	烟梗（末）有机肥对烟田土壤养分、病害发生及烟叶产质量的影响	Mingming Geng et al., 2016	Zunyi	S	1139	15.2	1257.1	K326	15151	6.03	18.68	148.1	12.53	208.1	100
96	烟梗（末）有机肥对烟田土壤养分、病害发生及烟叶产质量的影响	Mingming Geng et al., 2016	Zunyi	S	1139	15.2	1257.1	K326	None	6.03	18.68	148.1	12.53	208.1	100
97	烟田施用不同有机肥对土壤特性和烟叶产质量的影响	Min Xu et al., 2021	Xuchang	None	None	None	None	None	None	None	None	None	None	None	None
97	烟田施用不同有机肥对土壤特性和烟叶产质量的影响	Min Xu et al., 2021	Xuchang	None	None	None	None	None	None	None	None	None	None	None	None
97	烟田施用不同有机肥对土壤特性和烟叶产质量的影响	Min Xu et al., 2021	Xuchang	None	None	None	None	None	None	None	None	None	None	None	None
97	烟田施用不同有机肥对土壤特性和烟叶产质量的影响	Min Xu et al., 2021	Xuchang	None	None	None	None	None	None	None	None	None	None	None	None
97	烟田施用不同有机肥对土壤特性和烟叶产质量的影响	Min Xu et al., 2021	Xuchang	None	None	None	None	None	None	None	None	None	None	None	None
97	烟田施用不同有机肥对土壤特性和烟叶产质量的影响	Min Xu et al., 2021	Xuchang	None	None	None	None	None	None	None	None	None	None	None	None
97	烟田施用不同有机肥对土壤特性和烟叶产质量的影响	Min Xu et al., 2021	Xuchang	None	None	None	None	None	None	None	None	None	None	None	None
97	烟田施用不同有机肥对土壤特性和烟叶产质量的影响	Min Xu et al., 2021	Xuchang	None	None	None	None	None	None	None	None	None	None	None	None
97	烟田施用不同有机肥对土壤特性和烟叶产质量的影响	Min Xu et al., 2021	Xuchang	None	None	None	None	None	None	None	None	None	None	None	None
98	烟田有机肥配施对烤烟抗病性和品质的影响	Yuguo Chen et al., 2021	Linbao	N	2278	11.6	619.5	Y87	16529	None	None	None	None	None	64
98	烟田有机肥配施对烤烟抗病性和品质的影响	Yuguo Chen et al., 2021	Linbao	N	2278	11.6	619.5	Y87	16529	None	None	None	None	None	53
98	烟田有机肥配施对烤烟抗病性和品质的影响	Yuguo Chen et al., 2021	Linbao	N	2278	11.6	619.5	Y87	16529	None	None	None	None	None	26
99	烟田增施不同有机肥对烤烟产质量的影响	Bin Li et al., 2021	Liangshan	S	2356	17.7	1074.4	Y85	15151	5.92	15	94	57.2	122	None
99	烟田增施不同有机肥对烤烟产质量的影响	Bin Li et al., 2021	Liangshan	S	2356	17.7	1074.4	Y85	15151	5.92	15	94	57.2	122	None
99	烟田增施不同有机肥对烤烟产质量的影响	Bin Li et al., 2021	Liangshan	S	2356	17.7	1074.4	Y85	15151	5.92	15	94	57.2	122	None
100	应用生物有机肥减少烤烟化肥用量试验研究	Huanju Zhang et al., 2021	Mile	S	None	17.3	824.4	None	16667	6.43	28.3	130.1	25	154.36	15
100	应用生物有机肥减少烤烟化肥用量试验研究	Huanju Zhang et al., 2021	Mile	S	None	17.3	824.4	None	16667	6.43	28.3	130.1	25	154.36	30
100	应用生物有机肥减少烤烟化肥用量试验研究	Huanju Zhang et al., 2021	Mile	S	None	17.3	824.4	None	16667	6.43	28.3	130.1	25	154.36	45
100	应用生物有机肥减少烤烟化肥用量试验研究	Huanju Zhang et al., 2021	Mile	S	None	17.3	824.4	None	16667	6.43	28.3	130.1	25	154.36	60
101	有机、无机肥配施比例对植烟土壤细菌组成及烤烟产质量的影响	Chang Liu et al., 2018	Bijie	S	1348.9	13.9	1005	Y87	17990	7.29	26.88	127.35	5.68	169	25
101	有机、无机肥配施比例对植烟土壤细菌组成及烤烟产质量的影响	Chang Liu et al., 2018	Bijie	S	1348.9	13.9	1005	Y87	17990	7.29	26.88	127.35	5.68	169	50
101	有机、无机肥配施比例对植烟土壤细菌组成及烤烟产质量的影响	Chang Liu et al., 2018	Bijie	S	1348.9	13.9	1005	Y87	17990	7.29	26.88	127.35	5.68	169	75
101	有机、无机肥配施比例对植烟土壤细菌组成及烤烟产质量的影响	Chang Liu et al., 2018	Bijie	S	1348.9	13.9	1005	Y87	17990	7.29	26.88	127.35	5.68	169	None
102	有机氮部分替代无机氮对香料烟产量、产值及品质的影响	Jie Cao et al., 2018	Shaoxin	S	None	None	None	Samsun	None	5.43	22.3	74.45	121.56	21.78	25
102	有机氮部分替代无机氮对香料烟产量、产值及品质的影响	Jie Cao et al., 2018	Shaoxin	S	None	None	None	Samsun	None	5.43	22.3	74.45	121.56	21.78	50
103	有机氮源对烤烟生理指标及经济性状的影响	Panli Ma et al., 2010	Fuquan	S	None	None	None	Samsun	None	6.56	27.51	175	13.3	184.6	None
103	有机氮源对烤烟生理指标及经济性状的影响	Panli Ma et al., 2010	Fuquan	S	None	None	None	Samsun	None	6.56	27.51	175	13.3	184.6	None
104	有机肥不同施用比例对烤烟外观及产质量的影响研究	Zhiwu Li et al., 2011	Mile	S	2131.4	18.8	835.4	K326	None	None	None	None	None	None	100
104	有机肥不同施用比例对烤烟外观及产质量的影响研究	Zhiwu Li et al., 2011	Mile	S	2131.4	18.8	835.4	K326	None	None	None	None	None	None	75
104	有机肥不同施用比例对烤烟外观及产质量的影响研究	Zhiwu Li et al., 2011	Mile	S	2131.4	18.8	835.4	K326	None	None	None	None	None	None	50
104	有机肥不同施用比例对烤烟外观及产质量的影响研究	Zhiwu Li et al., 2011	Mile	S	2131.4	18.8	835.4	K326	None	None	None	None	None	None	25
105	有机肥不同施用量对烤烟产质量的影响	Mingjian Chen, 2009	Sanming	S	None	19.2	None	CB_1	None	None	None	None	None	None	20
105	有机肥不同施用量对烤烟产质量的影响	Mingjian Chen, 2009	Sanming	S	None	19.2	None	CB_1	None	None	None	None	None	None	40
106	有机肥不同种类和施用时期对景谷县土壤微生物及烤烟产质量的影响	Xiaohong Yang, 2004	Puer	S	2065.3	22.1	1354	K326	None	5.57	13.41	177	20.69	498.59	42
106	有机肥不同种类和施用时期对景谷县土壤微生物及烤烟产质量的影响	Xiaohong Yang, 2004	Puer	S	2065.3	22.1	1354	K326	None	5.57	13.41	177	20.69	498.59	42
106	有机肥不同种类和施用时期对景谷县土壤微生物及烤烟产质量的影响	Xiaohong Yang, 2004	Puer	S	2065.3	22.1	1354	K326	None	5.57	13.41	177	20.69	498.59	42
107	有机肥部分替代化肥对土壤有机碳库和烤烟经济性状的影响	Chuanjiang Nong et al., 2016	Wenshan	S	1517.3	17.6	1068	Y87	None	5.64	27.9	139.8	49.1	177.6	20
107	有机肥部分替代化肥对土壤有机碳库和烤烟经济性状的影响	Chuanjiang Nong et al., 2016	Wenshan	S	1517.3	17.6	1068	Y87	None	5.64	27.9	139.8	49.1	177.6	20
108	有机肥部分替代化肥对植烟土壤生化特性和烤烟品质的影响	Qingkai Nie et al., 2020	Zhoukou	N	None	None	None	Y87	None	None	15.04	62.31	13.46	142.4	40
108	有机肥部分替代化肥对植烟土壤生化特性和烤烟品质的影响	Qingkai Nie et al., 2020	Zhoukou	N	None	None	None	Y87	None	None	15.04	62.31	13.46	142.4	40
108	有机肥部分替代化肥对植烟土壤生化特性和烤烟品质的影响	Qingkai Nie et al., 2020	Zhoukou	N	None	None	None	Y87	None	None	15.04	62.31	13.46	142.4	40
108	有机肥部分替代化肥对植烟土壤生化特性和烤烟品质的影响	Qingkai Nie et al., 2020	Zhoukou	N	None	None	None	Y87	None	None	15.04	62.31	13.46	142.4	40
109	有机肥部分替代化肥烤烟种植试验初探	Zhijuan Yang, 2022	Dali	S	2227	14.9	1051.1	K326	None	None	None	None	None	None	22
109	有机肥部分替代化肥烤烟种植试验初探	Zhijuan Yang, 2022	Dali	S	2227	14.9	1051.1	K326	None	None	None	None	None	None	42
109	有机肥部分替代化肥烤烟种植试验初探	Zhijuan Yang, 2022	Dali	S	2227	14.9	1051.1	K326	None	None	None	None	None	None	64
109	有机肥部分替代化肥烤烟种植试验初探	Zhijuan Yang, 2022	Dali	S	2227	14.9	1051.1	K326	None	None	None	None	None	None	83
109	有机肥部分替代化肥烤烟种植试验初探	Zhijuan Yang, 2022	Dali	S	2227	14.9	1051.1	K326	None	None	None	None	None	None	100
110	有机肥氮替代部分化肥氮对烤烟生长发育及产质量的影响	Youhong Chen et al., 2017	Xuancheng	S	1784.1	16	1429.6	Y97	None	None	None	None	None	None	100
110	有机肥氮替代部分化肥氮对烤烟生长发育及产质量的影响	Youhong Chen et al., 2017	Xuancheng	S	1784.1	16	1429.6	Y97	None	None	None	None	None	None	50
110	有机肥氮替代部分化肥氮对烤烟生长发育及产质量的影响	Youhong Chen et al., 2017	Xuancheng	S	1784.1	16	1429.6	Y97	None	None	None	None	None	None	25
111	有机肥对春旱烟区烤烟生长及经济性状的影响	Hong Pan et al., 2020	Panzhou	S	1593	15.2	1390	Y87	None	None	25.8	189.32	6.47	224.56	20
111	有机肥对春旱烟区烤烟生长及经济性状的影响	Hong Pan et al., 2020	Panzhou	S	1593	15.2	1390	Y87	None	None	25.8	189.32	6.47	224.56	40
111	有机肥对春旱烟区烤烟生长及经济性状的影响	Hong Pan et al., 2020	Panzhou	S	1593	15.2	1390	Y87	None	None	25.8	189.32	6.47	224.56	60
111	有机肥对春旱烟区烤烟生长及经济性状的影响	Hong Pan et al., 2020	Panzhou	S	1593	15.2	1390	Y87	None	None	25.8	189.32	6.47	224.56	80
112	有机肥对环神农架周边地区烟叶生长及品质的影响	Tiqing Guan et al., 2020	Xiangyang	S	None	None	934.6	K326	15151.5	None	None	None	None	None	30
113	有机肥对烤烟产量和品质的影响	Xueqing Liu, 2007	Chongqing	S	None	16.5	1100	Y85	15151.5	None	17.6	113.2	21.83	195.18	10
113	有机肥对烤烟产量和品质的影响	Xueqing Liu, 2007	Chongqing	S	None	16.5	1100	Y85	15151.5	None	17.6	113.2	21.83	195.18	20
113	有机肥对烤烟产量和品质的影响	Xueqing Liu, 2007	Chongqing	S	None	16.5	1100	Y85	None	None	17.6	113.2	21.83	195.18	40
114	有机肥对烤烟产量及品质的影响	Jiahe Gao et al., 2020	Dali	S	2098.2	19.3	867.8	HD	18181	6.77	41.1	137.5	34.7	397.1	None
114	有机肥对烤烟产量及品质的影响	Jiahe Gao et al., 2020	Dali	S	2098.2	19.3	867.8	HD	18181	6.77	41.1	137.5	34.7	397.1	None
114	有机肥对烤烟产量及品质的影响	Jiahe Gao et al., 2020	Dali	S	2098.2	19.3	867.8	HD	18181	6.77	41.1	137.5	34.7	397.1	None
114	有机肥对烤烟产量及品质的影响	Jiahe Gao et al., 2020	Dali	S	2098.2	19.3	867.8	HD	18181	6.77	41.1	137.5	34.7	397.1	None
115	有机肥对烤烟生长及产质量的影响	Wen Li et al., 2019	Kunming	S	None	14	1200	Y85	None	6.5	25	100.2	35.8	150.3	None
115	有机肥对烤烟生长及产质量的影响	Wen Li et al., 2019	Kunming	S	None	14	1200	Y85	None	6.5	25	100.2	35.8	150.3	None
115	有机肥对烤烟生长及产质量的影响	Wen Li et al., 2019	Kunming	S	None	14	1200	Y85	None	6.5	25	100.2	35.8	150.3	None
116	有机肥对烤烟生长及内在质量的影响	Wenjun Zhang et al., 2012	Ningxiang	S	1737.6	16.8	1358.3	Y87	None	6.5	None	None	None	None	100
117	有机肥对植烟土壤改良及烟叶产量、质量的影响	Ming Gao, 2018	Jingxi	S	1501.3	19.1	1636.3	Y87	None	7.3	23	96.7	9.45	38.6	None
117	有机肥对植烟土壤改良及烟叶产量、质量的影响	Ming Gao, 2018	Jingxi	S	1501.3	19.1	1636.3	Y87	None	7.3	23	96.7	9.45	38.6	None
117	有机肥对植烟土壤改良及烟叶产量、质量的影响	Ming Gao, 2018	Jingxi	S	1501.3	19.1	1636.3	Y87	None	7.3	23	96.7	9.45	38.6	None
117	有机肥对植烟土壤改良及烟叶产量、质量的影响	Ming Gao, 2018	Jingxi	S	1501.3	19.1	1636.3	Y87	None	7.3	23	96.7	9.45	38.6	None
117	有机肥对植烟土壤改良及烟叶产量、质量的影响	Ming Gao, 2018	Jingxi	S	1501.3	19.1	1636.3	Y87	None	7.3	23	96.7	9.45	38.6	None
118	有机肥对植烟土壤环境及烤烟产质的影响	Meihong Luo, 2020	Zunyi	S	None	14.9	1200	Y87	None	None	24.24	199.52	9.11	402.36	None
118	有机肥对植烟土壤环境及烤烟产质的影响	Meihong Luo, 2020	Zunyi	S	None	14.9	1200	Y87	None	None	24.24	199.52	9.11	402.36	None
118	有机肥对植烟土壤环境及烤烟产质的影响	Meihong Luo, 2020	Zunyi	S	None	14.9	1200	Y87	None	None	24.24	199.52	9.11	402.36	None
118	有机肥对植烟土壤环境及烤烟产质的影响	Meihong Luo, 2020	Zunyi	S	None	14.9	1200	Y87	None	None	24.24	199.52	9.11	402.36	None
119	有机肥对植烟土壤微生物活性及烤烟产量品质的影响	Li Xie, 2010	Yuxi	S	None	None	None	Y85	16500	7.68	9.98	54.99	58.82	153.82	18
119	有机肥对植烟土壤微生物活性及烤烟产量品质的影响	Li Xie, 2010	Yuxi	S	None	None	None	Y85	16500	7.68	9.98	54.99	58.82	153.82	18
119	有机肥对植烟土壤微生物活性及烤烟产量品质的影响	Li Xie, 2010	Yuxi	S	None	None	None	Y85	16500	7.68	9.98	54.99	58.82	153.82	18
119	有机肥对植烟土壤微生物活性及烤烟产量品质的影响	Li Xie, 2010	Yuxi	S	None	None	None	Y85	16500	7.68	9.98	54.99	58.82	153.82	18
120	有机肥结合农艺措施对烤烟生长和产质量的影响	Heping Liang et al., 2012	Baise	S	1500	19.3	1636.3	Y85	18181.8	7.53	41.66	175.81	48	98.15	30
120	有机肥结合农艺措施对烤烟生长和产质量的影响	Heping Liang et al., 2012	Baise	S	1500	19.3	1636.3	Y85	18181.8	7.53	41.66	175.81	48	98.15	30
120	有机肥结合农艺措施对烤烟生长和产质量的影响	Heping Liang et al., 2012	Baise	S	1500	19.3	1636.3	Y85	18181.8	7.53	41.66	175.81	48	98.15	25
120	有机肥结合农艺措施对烤烟生长和产质量的影响	Heping Liang et al., 2012	Baise	S	1500	19.3	1636.3	Y85	18181.8	7.53	41.66	175.81	48	98.15	30
121	有轨肥料对烤烟根际土壤微生物多样性及烤烟产质量影响	Jingyuan Wang, 2016	Changsha	S	None	None	None	XY_3	16666.7	5.38	26.28	None	24.08	124.6	None
121	有轨肥料对烤烟根际土壤微生物多样性及烤烟产质量影响	Jingyuan Wang, 2016	Changsha	S	None	None	None	XY_3	16666.7	5.38	26.28	None	24.08	124.6	None
121	有轨肥料对烤烟根际土壤微生物多样性及烤烟产质量影响	Jingyuan Wang, 2016	Changsha	S	None	None	None	XY_3	16666.7	5.38	26.28	None	24.08	124.6	None
122	有机肥配施对不同生态区域烤烟氮代谢及品质的影响	Zhiyong Xie, 2018	Weining	S	1812	None	926	K326	17991	5.67	34.712	150.01	25.2	155.61	25
122	有机肥配施对不同生态区域烤烟氮代谢及品质的影响	Zhiyong Xie, 2018	Weining	S	1812	None	926	K326	17991	5.67	34.712	150.01	25.2	155.61	50
122	有机肥配施对不同生态区域烤烟氮代谢及品质的影响	Zhiyong Xie, 2018	Weining	S	1812	None	926	K326	17991	5.67	34.712	150.01	25.2	155.61	75
122	有机肥配施对不同生态区域烤烟氮代谢及品质的影响	Zhiyong Xie, 2018	Weining	S	1812	None	926	K326	17991	5.67	34.712	150.01	25.2	155.61	100
123	有机肥配施对烟叶产量和品质的影响	Qigui Xiu et al., 2009	Longyan	S	None	None	None	Y87	None	None	None	None	None	None	14
123	有机肥配施对烟叶产量和品质的影响	Qigui Xiu et al., 2009	Longyan	S	None	None	None	Y87	None	None	None	None	None	None	14
123	有机肥配施对烟叶产量和品质的影响	Qigui Xiu et al., 2009	Longyan	S	None	None	None	Y87	None	None	None	None	None	None	14
124	有机肥配施肥料增效剂对烤烟产质量的效应研究	Jiang Yi et al., 2009	Enshi	S	1253	15.4	1701	Y87	16667	5.68	None	134.61	186.08	54.48	20
124	有机肥配施肥料增效剂对烤烟产质量的效应研究	Jiang Yi et al., 2009	Enshi	S	1253	15.4	1701	Y87	16667	5.68	None	134.61	186.08	54.48	30
124	有机肥配施肥料增效剂对烤烟产质量的效应研究	Jiang Yi et al., 2009	Enshi	S	1253	15.4	1701	Y87	16667	5.68	None	134.61	186.08	54.48	40
124	有机肥配施肥料增效剂对烤烟产质量的效应研究	Jiang Yi et al., 2009	Enshi	S	1253	15.4	1701	Y87	16667	5.68	None	134.61	186.08	54.48	50
125	有机肥配施化肥对湘西烟区烤烟产质量的影响	Xianxue Luo et al., 2021	Zhangjiajie	S	1563.3	16.8	1390	Y87	None	6.46	None	115.9	25.17	151.33	25
125	有机肥配施化肥对湘西烟区烤烟产质量的影响	Xianxue Luo et al., 2021	Zhangjiajie	S	1563.3	16.8	1390	Y87	None	6.46	None	115.9	25.17	151.33	35
125	有机肥配施化肥对湘西烟区烤烟产质量的影响	Xianxue Luo et al., 2021	Zhangjiajie	S	1563.3	16.8	1390	Y87	None	6.46	None	115.9	25.17	151.33	45
126	有机肥施用量对红花大金元生长发育及产质量的影响	Zhengbing Huang, 2014	Dali	S	2227	14.9	1051.1	HD	16667	6.5	13.2	93.25	36.28	148.25	8.3
126	有机肥施用量对红花大金元生长发育及产质量的影响	Zhengbing Huang, 2014	Dali	S	2227	14.9	1051.1	HD	16667	6.5	13.2	93.25	36.28	148.25	16
126	有机肥施用量对红花大金元生长发育及产质量的影响	Zhengbing Huang, 2014	Dali	S	2227	14.9	1051.1	HD	16667	6.5	13.2	93.25	36.28	148.25	25
126	有机肥施用量对红花大金元生长发育及产质量的影响	Zhengbing Huang, 2014	Dali	S	2227	14.9	1051.1	HD	16667	6.5	13.2	93.25	36.28	148.25	33
126	有机肥施用量对红花大金元生长发育及产质量的影响	Zhengbing Huang, 2014	Dali	S	2227	14.9	1051.1	HD	16667	6.5	13.2	93.25	36.28	148.25	42
127	有机肥施用种类和时间对烤烟生长发育和品质的影响	Huina Zhao et al., 2021	Guiyang	S	None	12.5	None	K326	16667	6.33	53.24	None	6.95	74.05	50
127	有机肥施用种类和时间对烤烟生长发育和品质的影响	Huina Zhao et al., 2021	Guiyang	S	None	12.5	None	K326	16667	6.33	53.24	None	6.95	74.05	50
127	有机肥施用种类和时间对烤烟生长发育和品质的影响	Huina Zhao et al., 2021	Guiyang	S	None	12.5	None	K326	16667	6.33	53.24	None	6.95	74.05	50
128	有机肥替代化肥对洱海抚仙湖流域烟田氮磷养分流失和烤烟经济效益的影响	Chengren Ouyang et al., 2021	Mile	S	2250	17.3	824.4	HD	13888.9	5.5	17.6	192	74.2	238	25
128	有机肥替代化肥对洱海抚仙湖流域烟田氮磷养分流失和烤烟经济效益的影响	Chengren Ouyang et al., 2021	Mile	S	2250	17.3	824.4	HD	13888.9	5.5	17.6	192	74.2	238	50
128	有机肥替代化肥对洱海抚仙湖流域烟田氮磷养分流失和烤烟经济效益的影响	Chengren Ouyang et al., 2021	Mile	S	2250	17.3	824.4	HD	13888.9	5.5	17.6	192	74.2	238	75
128	有机肥替代化肥对洱海抚仙湖流域烟田氮磷养分流失和烤烟经济效益的影响	Chengren Ouyang et al., 2021	Mile	S	2250	17.3	824.4	HD	13888.9	5.5	17.6	192	74.2	238	100
128	有机肥替代化肥对洱海抚仙湖流域烟田氮磷养分流失和烤烟经济效益的影响	Chengren Ouyang et al., 2021	Mile	S	2172	17.5	1050	K326	13888.9	6.1	12.7	202	37.3	220	25
128	有机肥替代化肥对洱海抚仙湖流域烟田氮磷养分流失和烤烟经济效益的影响	Chengren Ouyang et al., 2021	Mile	S	2172	17.5	1050	K326	13888.9	6.1	12.7	202	37.3	220	0
128	有机肥替代化肥对洱海抚仙湖流域烟田氮磷养分流失和烤烟经济效益的影响	Chengren Ouyang et al., 2021	Mile	S	2172	17.5	1050	K326	13888.9	6.1	12.7	202	37.3	220	75
128	有机肥替代化肥对洱海抚仙湖流域烟田氮磷养分流失和烤烟经济效益的影响	Chengren Ouyang et al., 2021	Mile	S	2172	17.5	1050	K326	13888.9	6.1	12.7	202	37.3	220	100
129	有机肥与化肥配施对烤烟品质及土壤的影响	Shuhui Wang et al., 2011	Yuxi	S	2273.8	15.7	898	K326	13888.9	7.02	None	130.6	67.8	247.9	None
129	有机肥与化肥配施对烤烟品质及土壤的影响	Shuhui Wang et al., 2011	Yuxi	S	2273.8	15.7	898	K326	13888.9	7.02	None	130.6	67.8	247.9	None
129	有机肥与化肥配施对烤烟品质及土壤的影响	Shuhui Wang et al., 2011	Yuxi	S	2273.8	15.7	898	K326	13888.9	7.02	None	130.6	67.8	247.9	None
130	有机肥与化肥配施对烤烟生长发育的影响	Lina Tang et al., 2000	Fuzhou	S	2273.8	15.7	898	K326	13888.9	7.02	None	130.6	67.8	247.9	25
130	有机肥与化肥配施对烤烟生长发育的影响	Lina Tang et al., 2000	Fuzhou	S	2273.8	15.7	898	K326	13888.9	7.02	None	130.6	67.8	247.9	25
130	有机肥与化肥配施对烤烟生长发育的影响	Lina Tang et al., 2000	Fuzhou	S	2273.8	15.7	898	K326	13888.9	7.02	None	130.6	67.8	247.9	25
131	有机肥与化肥配施对植烟土壤养分及烟叶产质量的影响	Kai Zhang et al., 2020	Pingdingshan	None	None	None	None	Z_100	None	None	None	None	None	None	50
131	有机肥与化肥配施对植烟土壤养分及烟叶产质量的影响	Kai Zhang et al., 2020	Pingdingshan	None	None	None	None	Z_100	None	None	None	None	None	None	50
131	有机肥与化肥配施对植烟土壤养分及烟叶产质量的影响	Kai Zhang et al., 2020	Pingdingshan	None	None	None	None	Z_100	None	None	None	None	None	None	50
132	有机肥与无机肥不同施用配比对烤烟‘K326’产质量的影响	Baowen Hu et al., 2020	Yuxi	S	2286.9	15.9	None	K326	16666.7	7.15	48.26	298.85	26.65	223.59	15
132	有机肥与无机肥不同施用配比对烤烟‘K326’产质量的影响	Baowen Hu et al., 2020	Yuxi	S	2286.9	15.9	None	K326	16666.7	7.15	48.26	298.85	26.65	223.59	30
132	有机肥与无机肥不同施用配比对烤烟‘K326’产质量的影响	Baowen Hu et al., 2020	Yuxi	S	2286.9	15.9	None	K326	16666.7	7.15	48.26	298.85	26.65	223.59	45
133	有机肥与无机肥配施对烤烟K326产质量的影响	Dengjie Lu et al., 2017	Zhaotong	S	1902.02	11.6	735	K326	16528.9	6.3	36.24	138.72	16.22	173.54	None
133	有机肥与无机肥配施对烤烟K326产质量的影响	Dengjie Lu et al., 2017	Zhaotong	S	1902.02	11.6	735	K326	16528.9	6.3	36.24	138.72	16.22	173.54	None
133	有机肥与无机肥配施对烤烟K326产质量的影响	Dengjie Lu et al., 2017	Zhaotong	S	1902.02	11.6	735	K326	16528.9	6.3	36.24	138.72	16.22	173.54	None
133	有机肥与无机肥配施对烤烟K326产质量的影响	Dengjie Lu et al., 2017	Zhaotong	S	1902.02	11.6	735	K326	16528.9	6.3	36.24	138.72	16.22	173.54	None
133	有机肥与无机肥配施对烤烟K326产质量的影响	Dengjie Lu et al., 2017	Zhaotong	S	1902.02	11.6	735	K326	16528.9	6.3	36.24	138.72	16.22	173.54	None
134	有机肥与无机肥配施对烤烟产量和质量的影响	Hongwei Kan et al., 2019	Xingyi	S	None	16	1450	Y97	13888.9	6.8	25.8	214	28.4	186	12.5
134	有机肥与无机肥配施对烤烟产量和质量的影响	Hongwei Kan et al., 2019	Xingyi	S	None	16	1450	Y97	13888.9	6.8	25.8	214	28.4	186	25
134	有机肥与无机肥配施对烤烟产量和质量的影响	Hongwei Kan et al., 2019	Xingyi	S	None	16	1450	Y97	13888.9	6.8	25.8	214	28.4	186	50
134	有机肥与无机肥配施对烤烟产量和质量的影响	Hongwei Kan et al., 2019	Xingyi	S	None	16	1450	Y97	13888.9	6.8	25.8	214	28.4	186	100
135	有机肥与无机肥配施对烤烟品种NC71生长及产质量的影响	Shaojun Yang et al., 2014	Puer	S	1921.2	18.2	1414.9	NC71	16667	None	36	214.1	17.85	130.13	25
135	有机肥与无机肥配施对烤烟品种NC71生长及产质量的影响	Shaojun Yang et al., 2014	Puer	S	1921.2	18.2	1414.9	NC71	16667	None	36	214.1	17.85	130.13	50
135	有机肥与无机肥配施对烤烟品种NC71生长及产质量的影响	Shaojun Yang et al., 2014	Puer	S	1921.2	18.2	1414.9	NC71	16667	None	36	214.1	17.85	130.13	75
135	有机肥与无机肥配施对烤烟品种NC71生长及产质量的影响	Shaojun Yang et al., 2014	Puer	S	1921.2	18.2	1414.9	NC71	16667	None	36	214.1	17.85	130.13	100
136	有机肥与无机肥配施及灌水对烤烟养分含量及产量、品质的影响	Yaofu Wang et al., 2003	Luoyang	N	2311.4	14.5	633.4	None	None	7.5	7.4	45.6	10.8	142.4	50
136	有机肥与无机肥配施及灌水对烤烟养分含量及产量、品质的影响	Yaofu Wang et al., 2003	Luoyang	N	2311.4	14.5	633.4	None	None	7.5	7.4	45.6	10.8	142.4	25
137	有机复合肥对烤烟产量和质量的影响试验	Dengke Jing, 2008	Zunyi	S	1139	15.2	1257.1	K326	16528.9	6.55	34.36	72.2	25.62	90.66	None
137	有机复合肥对烤烟产量和质量的影响试验	Dengke Jing, 2008	Zunyi	S	1139	15.2	1257.1	K326	16528.9	6.55	34.36	72.2	25.62	90.66	None
137	有机复合肥对烤烟产量和质量的影响试验	Dengke Jing, 2008	Zunyi	S	1139	15.2	1257.1	K326	16528.9	6.55	34.36	72.2	25.62	90.66	None
138	有机无机氮肥用量与配比对土壤生物学特性及烟叶品质的影响	Lingjun Qiu et al., 2003	Luohe	None	None	14.5	720	Z_100	15151.5	7.76	18	84.3	10	111	25
138	有机无机氮肥用量与配比对土壤生物学特性及烟叶品质的影响	Lingjun Qiu et al., 2003	Luohe	None	None	14.5	720	Z_100	15151.5	7.76	18	84.3	10	111	50
138	有机无机氮肥用量与配比对土壤生物学特性及烟叶品质的影响	Lingjun Qiu et al., 2003	Luohe	None	None	14.5	720	Z_100	15151.5	7.76	18	84.3	10	111	25
138	有机无机氮肥用量与配比对土壤生物学特性及烟叶品质的影响	Lingjun Qiu et al., 2003	Luohe	None	None	14.5	720	Z_100	15151.5	7.76	18	84.3	10	111	50
139	有机无机氮配比对烤烟生长及产质量的影响	Meixian Yang et al., 2012	Yuxi	S	2286.9	15.9	None	NC297	15151.5	8.15	2.1	121.3	13.8	105.4	50
140	有机无机肥配比对生态烟叶产质量的影响	Yong Deng et al., 2015	Zunyi	S	None	16.14	1076	Y97	14992.5	None	29.8	287.7	28	205.1	12.5
140	有机无机肥配比对生态烟叶产质量的影响	Yong Deng et al., 2015	Zunyi	S	None	16.14	1076	Y97	14992.5	None	29.8	287.7	28	205.1	25
140	有机无机肥配比对生态烟叶产质量的影响	Yong Deng et al., 2015	Zunyi	S	None	16.14	1076	Y97	14992.5	None	29.8	287.7	28	205.1	50
140	有机无机肥配比对生态烟叶产质量的影响	Yong Deng et al., 2015	Zunyi	S	None	16.14	1076	Y97	14992.5	None	29.8	287.7	28	205.1	100
141	有机一无机肥配比量对烟草生长发育及产质量影响的研究	Yu Liu, 2008	Mile	S	2250	17.3	824.4	HD	16667	None	None	None	None	None	10
141	有机一无机肥配比量对烟草生长发育及产质量影响的研究	Yu Liu, 2008	Mile	S	2250	17.3	824.4	HD	16667	None	None	None	None	None	20
141	有机一无机肥配比量对烟草生长发育及产质量影响的研究	Yu Liu, 2008	Mile	S	2250	17.3	824.4	HD	16667	None	None	None	None	None	30
141	有机一无机肥配比量对烟草生长发育及产质量影响的研究	Yu Liu, 2008	Mile	S	2250	17.3	824.4	HD	16667	None	None	None	None	None	40
141	有机一无机肥配比量对烟草生长发育及产质量影响的研究	Yu Liu, 2008	Mile	S	2250	17.3	824.4	DL_2	None	None	None	None	None	None	10
141	有机一无机肥配比量对烟草生长发育及产质量影响的研究	Yu Liu, 2008	Mile	S	2250	17.3	824.4	DL_2	None	None	None	None	None	None	20
141	有机一无机肥配比量对烟草生长发育及产质量影响的研究	Yu Liu, 2008	Mile	S	2250	17.3	824.4	DL_2	None	None	None	None	None	None	30
141	有机一无机肥配比量对烟草生长发育及产质量影响的研究	Yu Liu, 2008	Mile	S	2250	17.3	824.4	DL_2	None	None	None	None	None	None	40
142	有机无机肥配合施用对烤烟生长和产质量的影响	Xi Yu et al., 2008	Baoshan	S	None	15.5	966	K326	None	6.7	12.8	11.3	12.2	128	None
142	有机无机肥配合施用对烤烟生长和产质量的影响	Xi Yu et al., 2008	Baoshan	S	None	15.5	966	K326	None	6.7	12.8	11.3	12.2	128	None
143	有机无机肥配施对‘云烟97’产量及其烤烟品质的影响	Yonghua Sun et al., 2019	Qujing	S	2098	17.3	1002	Y97	13888.9	6.26	30.77	153.82	32.14	310.92	10
143	有机无机肥配施对‘云烟97’产量及其烤烟品质的影响	Yonghua Sun et al., 2019	Qujing	S	2098	17.3	1002	Y97	13888.9	6.26	30.77	153.82	32.14	310.92	20
143	有机无机肥配施对‘云烟97’产量及其烤烟品质的影响	Yonghua Sun et al., 2019	Qujing	S	2098	17.3	1002	Y97	13888.9	6.26	30.77	153.82	32.14	310.92	30
144	有机无机肥配施对冬春烤烟经济性状的影响	Bangquan Huang et al., 2014	Dehong	S	None	None	None	Y97	13888.9	6.26	30.77	153.82	32.14	310.92	None
145	有机无机肥配施对红花大金元烤烟产质量的影响	Xiaolong Zhang et al., 2010	Kunming	S	2096.8	16.3	939.5	HD	16528.9	6.11	12.77	73.89	6.74	137.12	29.5
145	有机无机肥配施对红花大金元烤烟产质量的影响	Xiaolong Zhang et al., 2010	Kunming	S	2096.8	16.3	939.5	HD	16528.9	6.11	12.77	73.89	6.74	137.12	54.5
145	有机无机肥配施对红花大金元烤烟产质量的影响	Xiaolong Zhang et al., 2010	Kunming	S	2096.8	16.3	939.5	HD	16528.9	6.11	12.77	73.89	6.74	137.12	86.4
146	有机无机肥配施对烤烟氮磷钾营养分配及产量和质量的影响	Lina Tang et al., 1998	Fuzhou	S	None	None	None	G80	16666.7	6	20.1	85.2	18	85	25
146	有机无机肥配施对烤烟氮磷钾营养分配及产量和质量的影响	Lina Tang et al., 1998	Fuzhou	S	None	None	None	G80	16666.7	6	20.1	85.2	18	85	25
146	有机无机肥配施对烤烟氮磷钾营养分配及产量和质量的影响	Lina Tang et al., 1998	Fuzhou	S	None	None	None	G80	16666.7	6	20.1	85.2	18	85	25
147	有机无机肥配施对烤烟生长及产质量的影响	Qingbin Zeng et al., 2021	Panzhihua	S	2500	20.3	850	Y85	None	6.2	24.01	122.25	19.62	147.1	20
147	有机无机肥配施对烤烟生长及产质量的影响	Qingbin Zeng et al., 2021	Panzhihua	S	2500	20.3	850	Y85	None	6.2	24.01	122.25	19.62	147.1	20
147	有机无机肥配施对烤烟生长及产质量的影响	Qingbin Zeng et al., 2021	Panzhihua	S	2500	20.3	850	Y85	None	6.2	24.01	122.25	19.62	147.1	20
147	有机无机肥配施对烤烟生长及产质量的影响	Qingbin Zeng et al., 2021	Panzhihua	S	2500	20.3	850	Y85	None	6.2	24.01	122.25	19.62	147.1	20
148	有机无机复混肥减量施用对烤烟产质量的影响	Erdeng Ma et al., 2013	Baoshan	S	None	None	None	Y87	None	5.5	19.1	59.9	13.1	None	None
148	有机无机复混肥减量施用对烤烟产质量的影响	Erdeng Ma et al., 2013	Baoshan	S	None	None	None	Y87	None	5.5	19.1	59.9	13.1	None	None
149	有机无机复混肥减量施用对烤烟产质量的影响	Erdeng Ma et al., 2013	Baoshan	S	None	16.4	None	K326	None	5.49	25.98	165.05	14.18	119.6	100
149	有机无机复混肥减量施用对烤烟产质量的影响	Erdeng Ma et al., 2013	Baoshan	S	None	16.4	None	K326	None	5.49	25.98	165.05	14.18	119.6	30
149	有机无机复混肥减量施用对烤烟产质量的影响	Erdeng Ma et al., 2013	Baoshan	S	None	16.4	None	K326	None	5.49	25.98	165.05	14.18	119.6	50
150	有机无机配方施肥对烤烟NC102产量与品质的影响	Xiaolong Zhang et al., 2010	Kunming	S	2096.8	16.3	939.5	NC102	16666.7	6.85	31.96	110.83	32.56	280.9	15.3
150	有机无机配方施肥对烤烟NC102产量与品质的影响	Xiaolong Zhang et al., 2010	Kunming	S	2096.8	16.3	939.5	NC102	16666.7	6.85	31.96	110.83	32.56	280.9	25.2
150	有机无机配方施肥对烤烟NC102产量与品质的影响	Xiaolong Zhang et al., 2010	Kunming	S	2096.8	16.3	939.5	NC102	16666.7	6.85	31.96	110.83	32.56	280.9	41.6
150	有机无机配方施肥对烤烟NC102产量与品质的影响	Xiaolong Zhang et al., 2010	Kunming	S	2096.8	16.3	939.5	NC102	16666.7	6.85	31.96	110.83	32.56	280.9	68.1
151	有机-无机烟草专用肥对烤烟品质、产量及产值的影响	Yongping Xie et al., 2010	Guiyang	None	None	None	None	Y85	None	None	None	None	None	None	None
151	有机-无机烟草专用肥对烤烟品质、产量及产值的影响	Yongping Xie et al., 2010	Guiyang	None	None	None	None	Y85	None	None	None	None	None	None	None
151	有机-无机烟草专用肥对烤烟品质、产量及产值的影响	Yongping Xie et al., 2010	Guiyang	None	None	None	None	Y85	None	None	None	None	None	None	None
152	有机-无机专用混配肥对烤烟产量和养分利用率的影响	Yingang Lu et al., 2010	Guiyang	S	None	None	None	Y85	None	6.06	11.5	103.4	58.7	202.3	None
152	有机-无机专用混配肥对烤烟产量和养分利用率的影响	Yingang Lu et al., 2010	Guiyang	S	None	None	None	Y85	None	6.06	11.5	103.4	58.7	202.3	None
152	有机-无机专用混配肥对烤烟产量和养分利用率的影响	Yingang Lu et al., 2010	Guiyang	S	None	None	None	Y85	None	6.06	11.5	103.4	58.7	202.3	None
153	有机物料对黄壤烟田土壤肥力特性及烟叶产质量的影响	Zhirui Kou , 2020	Chongqing	S	1639	16.4	1132	Y87	None	6.63	25.3	132.21	45.22	172.35	None
153	有机物料对黄壤烟田土壤肥力特性及烟叶产质量的影响	Zhirui Kou , 2020	Chongqing	S	1639	16.4	1132	Y87	None	6.63	25.3	132.21	45.22	172.35	None
153	有机物料对黄壤烟田土壤肥力特性及烟叶产质量的影响	Zhirui Kou , 2020	Chongqing	S	1639	16.4	1132	Y87	None	6.63	25.3	132.21	45.22	172.35	None
153	有机物料对黄壤烟田土壤肥力特性及烟叶产质量的影响	Zhirui Kou , 2020	Chongqing	S	1639	16.4	1132	Y87	None	6.63	25.3	132.21	45.22	172.35	None
154	有机物料对烤烟农艺性状、产量及叶绿素降解的影响	Shuhui Duan et al., 2016	Changsha	S	1516.7	17.4	1680	G80	None	5.82	38.24	165.48	33.47	204.13	None
154	有机物料对烤烟农艺性状、产量及叶绿素降解的影响	Shuhui Duan et al., 2016	Changsha	S	1516.7	17.4	1680	G80	None	5.82	38.24	165.48	33.47	204.13	None
154	有机物料对烤烟农艺性状、产量及叶绿素降解的影响	Shuhui Duan et al., 2016	Changsha	S	1516.7	17.4	1680	G80	None	5.82	38.24	165.48	33.47	204.13	None
154	有机物料对烤烟农艺性状、产量及叶绿素降解的影响	Shuhui Duan et al., 2016	Changsha	S	1516.7	17.4	1680	G80	None	5.82	38.24	165.48	33.47	204.13	None
154	有机物料对烤烟农艺性状、产量及叶绿素降解的影响	Shuhui Duan et al., 2016	Changsha	S	1516.7	17.4	1680	G80	None	5.82	38.24	165.48	33.47	204.13	None
154	有机物料对烤烟农艺性状、产量及叶绿素降解的影响	Shuhui Duan et al., 2016	Changsha	S	1516.7	17.4	1680	G80	None	5.82	38.24	165.48	33.47	204.13	None
155	玉米秸秆施用措施对土壤肥力及烤烟产质量的影响	Jingwei Zhu et al., 2016	Zunyi	S	976.3	16.5	940.5	NJ_3	15151.5	5.1	25.1	86.5	18.3	258	None
155	玉米秸秆施用措施对土壤肥力及烤烟产质量的影响	Jingwei Zhu et al., 2016	Zunyi	S	976.3	16.5	940.5	NJ_3	15151.5	5.1	25.1	86.5	18.3	258	None
156	云烟97有机肥的应用效果	Huizhan Gu et al., 2012	Guangyuan	S	1328.3	15.4	1039.4	Y97	None	None	None	None	None	None	None
156	云烟97有机肥的应用效果	Huizhan Gu et al., 2012	Guangyuan	S	1170.3	17.9	1172.6	Y97	None	None	None	None	None	None	None
156	云烟97有机肥的应用效果	Huizhan Gu et al., 2012	Guangyuan	S	1170.3	17.9	1172.6	Y97	None	None	None	None	None	None	None
157	增施蚕沙发酵有机肥烟叶的产质量变化	Yangyang Tuo et al., 2017	Liangshan	S	2356	17.7	1074.4	Y85	15151.5	None	18.2	101	92.4	289	None
157	增施蚕沙发酵有机肥烟叶的产质量变化	Yangyang Tuo et al., 2017	Liangshan	S	2356	17.7	1074.4	Y85	15151.5	None	18.2	101	92.4	289	None
157	增施蚕沙发酵有机肥烟叶的产质量变化	Yangyang Tuo et al., 2017	Liangshan	S	2356	17.7	1074.4	Y85	15151.5	None	18.2	101	92.4	289	None
157	增施蚕沙发酵有机肥烟叶的产质量变化	Yangyang Tuo et al., 2017	Liangshan	S	2356	17.7	1074.4	Y85	15151.5	None	18.2	101	92.4	289	None
158	直接施用禾本科秸秆对烤烟产量、产值和品质的影响	Lizhong He et al., 2004	Dali	None	None	None	None	Y85	None	5.41	32.2	95.5	50.8	None	None
158	直接施用禾本科秸秆对烤烟产量、产值和品质的影响	Lizhong He et al., 2004	Dali	None	None	None	None	Y85	None	5.41	32.2	95.5	50.8	None	None
158	直接施用禾本科秸秆对烤烟产量、产值和品质的影响	Lizhong He et al., 2004	Dali	None	None	None	None	Y85	None	6.32	29.4	71.7	33.2	None	None
158	直接施用禾本科秸秆对烤烟产量、产值和品质的影响	Lizhong He et al., 2004	Dali	None	None	None	None	Y85	None	6.32	29.4	71.7	33.2	None	None
158	直接施用禾本科秸秆对烤烟产量、产值和品质的影响	Lizhong He et al., 2004	Dali	None	None	None	None	Y85	None	7.18	20.9	66.1	24.9	None	None
158	直接施用禾本科秸秆对烤烟产量、产值和品质的影响	Lizhong He et al., 2004	Dali	None	None	None	None	Y85	None	7.18	20.9	66.1	24.9	None	None
159	土壤类型和有机无机肥配施比例对烟叶产质量的影响	Erdeng Ma et al., 2013	Yuxi	S	2265	15.5	850	Y87	None	5.87	43.29	213.58	None	None	20
159	土壤类型和有机无机肥配施比例对烟叶产质量的影响	Erdeng Ma et al., 2013	Yuxi	S	2265	15.5	850	Y87	None	5.87	43.29	213.58	None	None	40
159	土壤类型和有机无机肥配施比例对烟叶产质量的影响	Erdeng Ma et al., 2013	Yuxi	S	2265	15.5	850	Y87	None	6.67	14.37	58.1	None	None	20
159	土壤类型和有机无机肥配施比例对烟叶产质量的影响	Erdeng Ma et al., 2013	Yuxi	S	2265	15.5	850	Y87	None	6.67	14.37	58.1	None	None	40
159	土壤类型和有机无机肥配施比例对烟叶产质量的影响	Erdeng Ma et al., 2013	Yuxi	S	2265	15.5	850	Y87	None	7.47	17.04	77.12	None	None	20
159	土壤类型和有机无机肥配施比例对烟叶产质量的影响	Erdeng Ma et al., 2013	Yuxi	S	2265	15.5	850	Y87	None	7.47	17.04	77.12	None	None	40
160	大理烟区有机肥与化肥配施对植烟土壤及烤烟产质量的影响	Fang Yang, 2016	Dali	S	2227	14.9	1051.1	K326	16666.7	6.35	18.5	130.41	26.23	103.25	25
160	大理烟区有机肥与化肥配施对植烟土壤及烤烟产质量的影响	Fang Yang, 2016	Dali	S	2227	14.9	1051.1	K326	16666.7	6.35	18.5	130.41	26.23	103.25	50
160	大理烟区有机肥与化肥配施对植烟土壤及烤烟产质量的影响	Fang Yang, 2016	Dali	S	2227	14.9	1051.1	K326	16666.7	6.35	18.5	130.41	26.23	103.25	75
160	大理烟区有机肥与化肥配施对植烟土壤及烤烟产质量的影响	Fang Yang, 2016	Dali	S	2227	14.9	1051.1	K326	16666.7	6.35	18.5	130.41	26.23	103.25	100
161	复合菌剂与有机无机肥配施对烤烟生长及产量品质的影响	Liang Zhang et al., 2013	Liangshan	S	None	None	None	HD	None	7.15	16.1	None	7.2	63.8	25
162	施肥对烤烟产质量及土壤微生物的影响	Yangbo Li et al., 2015	Liangshan	S	2088	13.8	1095	HD	15151.5	5.85	21.24	45.08	6.78	121.09	25
162	施肥对烤烟产质量及土壤微生物的影响	Yangbo Li et al., 2015	Liangshan	S	2088	13.8	1095	HD	15151.5	5.85	21.24	45.08	6.78	121.09	50
162	施肥对烤烟产质量及土壤微生物的影响	Yangbo Li et al., 2015	Liangshan	S	2088	13.8	1095	HD	15151.5	5.85	21.24	45.08	6.78	121.09	75
162	施肥对烤烟产质量及土壤微生物的影响	Yangbo Li et al., 2015	Liangshan	S	2088	13.8	1095	HD	15151.5	5.85	21.24	45.08	6.78	121.09	100
163	污泥有机肥对烤烟农艺、经济性状的影响	Changchun Jiang et al., 2016	Panzhihua	S	None	None	None	HD	16491.8	4.33	6.3	35	2.4	7	20
163	污泥有机肥对烤烟农艺、经济性状的影响	Changchun Jiang et al., 2016	Panzhihua	S	None	None	None	HD	16491.8	4.33	6.3	35	2.4	7	30
163	污泥有机肥对烤烟农艺、经济性状的影响	Changchun Jiang et al., 2016	Panzhihua	S	None	None	None	HD	16491.8	4.33	6.3	35	2.4	7	40
163	污泥有机肥对烤烟农艺、经济性状的影响	Changchun Jiang et al., 2016	Panzhihua	S	None	None	None	HD	16491.8	4.33	6.3	35	2.4	7	50
163	污泥有机肥对烤烟农艺、经济性状的影响	Changchun Jiang et al., 2016	Panzhihua	S	None	None	None	HD	16491.8	4.33	6.3	35	2.4	7	None
163	污泥有机肥对烤烟农艺、经济性状的影响	Changchun Jiang et al., 2016	Panzhihua	S	None	None	None	HD	16491.8	4.33	6.3	35	2.4	7	None
163	污泥有机肥对烤烟农艺、经济性状的影响	Changchun Jiang et al., 2016	Panzhihua	S	None	None	None	HD	16491.8	4.33	6.3	35	2.4	7	None
164	菜粕堆肥与无机肥配施对烤烟产量和品质以及土壤微生物的影响	Xiaoli Ren et al., 2012	Kunming	None	None	None	None	K326	16666.7	None	19.4	43.2	201	7	5
164	菜粕堆肥与无机肥配施对烤烟产量和品质以及土壤微生物的影响	Xiaoli Ren et al., 2012	Kunming	None	None	None	None	K326	16666.7	None	19.4	43.2	201	7	10
164	菜粕堆肥与无机肥配施对烤烟产量和品质以及土壤微生物的影响	Xiaoli Ren et al., 2012	Kunming	None	None	None	None	K326	16666.7	None	19.4	43.2	201	7	20
164	菜粕堆肥与无机肥配施对烤烟产量和品质以及土壤微生物的影响	Xiaoli Ren et al., 2012	Kunming	None	None	None	None	K326	16666.7	None	19.4	43.2	201	7	30
165	有机无机肥配施对烤烟生理特性及经济性状的影响	Xiaoying Feng et al., 2011	Zunyi	S	None	None	None	K326	15151.5	6.07	23.81	221.56	3.7	66.08	100
165	有机无机肥配施对烤烟生理特性及经济性状的影响	Xiaoying Feng et al., 2011	Zunyi	S	None	None	None	K326	15151.5	6.07	23.81	221.56	3.7	66.08	65
165	有机无机肥配施对烤烟生理特性及经济性状的影响	Xiaoying Feng et al., 2011	Zunyi	S	None	None	None	K326	15151.5	6.07	23.81	221.56	3.7	66.08	35
166	有机无机肥配施对烤烟叶面分泌物数量及烟叶产质的影响	Wei Li et al., 2011	Zhoukou	N	None	None	None	Y85	16528.9	None	None	None	None	None	30
166	有机无机肥配施对烤烟叶面分泌物数量及烟叶产质的影响	Wei Li et al., 2011	Zhoukou	N	None	None	None	Y85	16528.9	None	None	None	None	None	70
166	有机无机肥配施对烤烟叶面分泌物数量及烟叶产质的影响	Wei Li et al., 2011	Zhoukou	N	None	None	None	Y85	16528.9	None	None	None	None	None	100
167	有机无机肥配施对烤烟脂类代谢与品质的影响	Xiao Zhou, 2007	Nanning	S	None	21.6	1304.2	K326	18181.8	6.68	10.85	122.6	40.3	135	15
167	有机无机肥配施对烤烟脂类代谢与品质的影响	Xiao Zhou, 2007	Nanning	S	None	21.6	1304.2	K326	18181.8	6.68	10.85	122.6	40.3	135	30
167	有机无机肥配施对烤烟脂类代谢与品质的影响	Xiao Zhou, 2007	Nanning	S	None	21.6	1304.2	K326	18181.8	6.68	10.85	122.6	40.3	135	45
167	有机无机肥配施对烤烟脂类代谢与品质的影响	Xiao Zhou, 2007	Nanning	S	None	21.6	1304.2	K326	18181.8	6.68	10.85	122.6	40.3	135	60
167	有机无机肥配施对烤烟脂类代谢与品质的影响	Xiao Zhou, 2007	Hechi	S	4422	18.9	1566.6	K326	18181.8	5.37	17.41	142.4	6.8	78.1	15
167	有机无机肥配施对烤烟脂类代谢与品质的影响	Xiao Zhou, 2007	Hechi	S	4422	18.9	1566.6	K326	18181.8	5.37	17.41	142.4	6.8	78.1	30
167	有机无机肥配施对烤烟脂类代谢与品质的影响	Xiao Zhou, 2007	Hechi	S	4422	18.9	1566.6	K326	18181.8	5.37	17.41	142.4	6.8	78.1	45
167	有机无机肥配施对烤烟脂类代谢与品质的影响	Xiao Zhou, 2007	Hechi	S	4422	18.9	1566.6	K326	18181.8	5.37	17.41	142.4	6.8	78.1	60
168	有机物料对植烟土壤特性及烤烟产质量的影响	Yanping, 2016	Xuchang	N	None	15.2	780	Y87	16666.7	7.32	13.42	51.45	8.31	113.42	None
168	有机物料对植烟土壤特性及烤烟产质量的影响	Yanping, 2016	Xuchang	N	None	15.2	780	Y87	16666.7	7.32	13.42	51.45	8.31	113.42	None
168	有机物料对植烟土壤特性及烤烟产质量的影响	Yanping, 2016	Xuchang	N	None	15.2	780	Y87	16666.7	7.32	13.42	51.45	8.31	113.42	None
169	重庆山地烤烟增施有机肥的效应研究	Weiwei Wang, 2016	Chongqing	S	None	None	None	K326	15151.5	6.6	10.6	42.5	12.8	56.1	None
169	重庆山地烤烟增施有机肥的效应研究	Weiwei Wang, 2016	Chongqing	S	None	None	None	K326	15151.5	6.6	10.6	42.5	12.8	56.1	None
